# Supplementary material for: Compound Dihuang Granule Inhibits Nigrostriatal Pathway Apoptosis in Parkinson’s Disease by Suppressing the JNK/AP-1 Pathway
Source: Front Pharmacol. 2021 Apr 8;12:621359. doi: 10.3389/fphar.2021.621359 (PMC8060647; doi:10.3389/fphar.2021.621359)
Supplement: Supplementary file 1 [file Table2.XLSX]

## Sheet: BaiShao
Mol ID	Molecule Name	MW	AlogP	Hdon	Hacc	OB (%)	Caco-2	BBB	DL	FASA-	HL
MOL001910	11alpha,12alpha-epoxy-3beta-23-dihydroxy-30-norolean-20-en-28,12beta-olide	470.71	3.91	2	5	64.77	0.09	-0.59	0.38	0.27	2.62
MOL001918	paeoniflorgenone	318.35	0.79	1	6	87.59	-0.09	-0.56	0.37	0.37	7.45
MOL001919	(3S,5R,8R,9R,10S,14S)-3,17-dihydroxy-4,4,8,10,14-pentamethyl-2,3,5,6,7,9-hexahydro-1H-cyclopenta[a]phenanthrene-15,16-dione	358.52	2.69	2	4	43.56	0	-0.41	0.53	0.35	4.34
MOL001921	Lactiflorin	462.49	-0.57	3	10	49.12	-1.13	-1.76	0.8	0.34	7.26
MOL001924	paeoniflorin	480.51	-1.28	5	11	53.87	-1.47	-1.86	0.79	0.34	13.88
MOL001925	paeoniflorin_qt	318.35	0.46	2	6	68.18	-0.34	-0.73	0.4	0.39	8.81
MOL001928	albiflorin_qt	318.35	0.42	2	6	66.64	-0.49	-0.88	0.33	0.41	6.54
MOL001930	benzoyl paeoniflorin	584.62	0.81	4	12	31.27	-0.69	-1.24	0.75	0.29	-1.85
MOL000211	Mairin	456.78	6.52	2	3	55.38	0.73	0.22	0.78	0.26	8.87
MOL000358	beta-sitosterol	414.79	8.08	1	1	36.91	1.32	0.99	0.75	0.23	5.36
MOL000359	sitosterol	414.79	8.08	1	1	36.91	1.32	0.87	0.75	0.22	5.37
MOL000422	kaempferol	286.25	1.77	4	6	41.88	0.26	-0.55	0.24	0	14.74
MOL000492	(+)-catechin	290.29	1.92	5	6	54.83	-0.03	-0.73	0.24	0	0.61

## Sheet: DanSen
Mol ID	Molecule Name	MW	AlogP	Hdon	Hacc	OB (%)	Caco-2	BBB	DL	FASA-	HL
MOL001601	1,2,5,6-tetrahydrotanshinone	280.34	2.98	0	3	38.75	0.96	0.39	0.36	0.33	18.05
MOL001659	Poriferasterol	412.77	7.64	1	1	43.83	1.44	1.03	0.76	0.22	5.34
MOL001771	poriferast-5-en-3beta-ol	414.79	8.08	1	1	36.91	1.45	1.14	0.75	0	5.07
MOL001942	isoimperatorin	270.3	3.65	0	4	45.46	0.97	0.66	0.23	0.27	-1.44
MOL002222	sugiol	300.48	4.99	1	2	36.11	1.14	0.7	0.28	0.27	14.62
MOL002651	Dehydrotanshinone II A	292.35	4.22	0	3	43.76	1.02	0.52	0.4	0.33	23.71
MOL002776	Baicalin	446.39	0.64	6	11	40.12	-0.85	-1.74	0.75	0.36	17.36
MOL000569	digallate	322.24	1.53	6	9	61.85	-0.76	-1.52	0.26	0.43	5.29
MOL000006	luteolin	286.25	2.07	4	6	36.16	0.19	-0.84	0.25	0.39	15.94
MOL006824	α-amyrin	426.8	7.35	1	1	39.51	1.37	1.2	0.76	0.23	3.06
MOL007036	5,6-dihydroxy-7-isopropyl-1,1-dimethyl-2,3-dihydrophenanthren-4-one	298.41	4.38	2	3	33.77	1.19	0.8	0.29	0.29	14.91
MOL007041	2-isopropyl-8-methylphenanthrene-3,4-dione	264.34	4.16	0	2	40.86	1.23	0.81	0.23	0.43	14.89
MOL007045	3α-hydroxytanshinoneⅡa	310.37	3.56	1	4	44.93	0.53	0.22	0.44	0.3	23.78
MOL007048	(E)-3-[2-(3,4-dihydroxyphenyl)-7-hydroxy-benzofuran-4-yl]acrylic acid	312.29	3.21	4	6	48.24	0.18	-0.89	0.31	0.4	8.87
MOL007049	4-methylenemiltirone	266.36	4.33	0	2	34.35	1.25	0.87	0.23	0.38	14.6
MOL007050	2-(4-hydroxy-3-methoxyphenyl)-5-(3-hydroxypropyl)-7-methoxy-3-benzofurancarboxaldehyde	356.4	3.58	2	6	62.78	0.35	-0.73	0.4	0.24	7.89
MOL007051	6-o-syringyl-8-o-acetyl shanzhiside methyl ester	628.64	-1.13	5	16	46.69	-1.73	-2.08	0.71	0.22	9.94
MOL007058	formyltanshinone	290.28	3.36	0	4	73.44	0.54	-0.28	0.42	0.41	24.12
MOL007059	3-beta-Hydroxymethyllenetanshiquinone	294.32	3.16	1	4	32.16	0.38	-0.48	0.41	0.36	22.51
MOL007061	Methylenetanshinquinone	278.32	4.26	0	3	37.07	1.03	0.46	0.36	0.36	24.33
MOL007063	przewalskin a	398.49	2.25	1	6	37.11	-0.26	-0.69	0.65	0.38	1.63
MOL007064	przewalskin b	330.46	3.18	1	4	110.32	0.34	0.22	0.44	0.32	2.17
MOL007068	Przewaquinone B	292.3	2.99	1	4	62.24	0.39	-0.45	0.41	0.38	24.94
MOL007069	przewaquinone c	296.34	3.31	1	4	55.74	0.42	-0.3	0.4	0.32	23.7
MOL007070	(6S,7R)-6,7-dihydroxy-1,6-dimethyl-8,9-dihydro-7H-naphtho[8,7-g]benzofuran-10,11-dione	312.34	2.34	2	5	41.31	-0.06	-0.68	0.45	0.32	22.54
MOL007071	przewaquinone f	312.34	2.07	2	5	40.31	-0.09	-0.9	0.46	0.29	22.45
MOL007077	sclareol	308.56	4.27	2	2	43.67	0.84	0.51	0.21	0.27	4.71
MOL007079	tanshinaldehyde	308.35	3.83	0	4	52.47	0.57	-0.07	0.45	0.32	23.49
MOL007081	Danshenol B	354.48	2.59	1	4	57.95	0.53	0.11	0.56	0.3	4.28
MOL007082	Danshenol A	336.41	2.01	1	4	56.97	0.33	-0.01	0.52	0.34	5.15
MOL007085	Salvilenone	292.4	4.26	0	2	30.38	1.46	1.07	0.38	0.35	20.81
MOL007088	cryptotanshinone	296.39	3.44	0	3	52.34	0.95	0.51	0.4	0.29	17.3
MOL007093	dan-shexinkum d	336.41	2.83	1	4	38.88	0.67	-0.15	0.55	0.35	30
MOL007094	danshenspiroketallactone	282.36	3.24	0	3	50.43	0.88	0.51	0.31	0.34	15.19
MOL007098	deoxyneocryptotanshinone	298.41	4.32	1	3	49.4	0.85	0.24	0.29	0.3	27.17
MOL007100	dihydrotanshinlactone	266.31	2.77	0	3	38.68	1.26	0.81	0.32	0.38	5.42
MOL007101	dihydrotanshinoneⅠ	278.32	2.86	0	3	45.04	0.95	0.43	0.36	0.4	18.32
MOL007105	epidanshenspiroketallactone	284.38	2.37	0	3	68.27	0.9	0.61	0.31	0.33	1.77
MOL007107	C09092	286.5	5.98	1	1	36.07	1.63	1.54	0.25	0.25	-0.16
MOL007108	isocryptotanshi-none	296.39	3.59	0	3	54.98	0.93	0.34	0.39	0.3	31.92
MOL007111	Isotanshinone II	294.37	4.66	0	3	49.92	1.03	0.45	0.4	0.3	24.73
MOL007115	manool	304.57	5.5	1	1	45.04	1.28	1.16	0.2	0.28	5.81
MOL007118	microstegiol	298.46	4.75	1	2	39.61	1.05	0.99	0.28	0.33	4.52
MOL007119	miltionone Ⅰ	312.39	3.33	1	4	49.68	0.35	-0.11	0.32	0.35	41.49
MOL007120	miltionone Ⅱ	312.39	2.14	1	4	71.03	0.62	0.03	0.44	0.28	2.91
MOL007121	miltipolone	300.43	2.74	1	3	36.56	0.5	0.17	0.37	0.3	1.7
MOL007122	Miltirone	282.41	4.73	0	2	38.76	1.23	0.87	0.25	0.32	14.82
MOL007123	miltirone Ⅱ	272.32	0.77	1	4	44.95	0.04	-0.25	0.24	0.35	2.24
MOL007124	neocryptotanshinone ii	270.35	3.61	1	3	39.46	0.76	0.16	0.23	0.32	26.98
MOL007125	neocryptotanshinone	314.41	3.01	2	4	52.49	0.35	-0.13	0.32	0.28	14.46
MOL007127	1-methyl-8,9-dihydro-7H-naphtho[5,6-g]benzofuran-6,10,11-trione	280.29	3.21	0	4	34.72	0.5	-0.27	0.37	0.33	37.89
MOL007130	prolithospermic acid	314.31	2.77	4	6	64.37	0.1	-0.75	0.31	0.42	8.82
MOL007132	(2R)-3-(3,4-dihydroxyphenyl)-2-[(Z)-3-(3,4-dihydroxyphenyl)acryloyl]oxy-propionic acid	360.34	2.69	5	8	109.38	-0.33	-1.02	0.35	0.41	2.01
MOL007140	(Z)-3-[2-[(E)-2-(3,4-dihydroxyphenyl)vinyl]-3,4-dihydroxy-phenyl]acrylic acid	314.31	2.82	5	6	88.54	-0.09	-0.77	0.26	0.43	4.31
MOL007141	salvianolic acid g	340.3	2.2	4	7	45.56	-0.14	-0.97	0.61	0.45	2.4
MOL007142	salvianolic acid j	538.49	3.78	6	12	43.38	-0.82	-2.14	0.72	0.44	5.77
MOL007143	salvilenone Ⅰ	270.4	2.88	1	2	32.43	1.13	0.77	0.23	0.3	1
MOL007145	salviolone	268.38	4.05	1	2	31.72	1.04	0.72	0.24	0.36	0.33
MOL007149	NSC 122421	300.48	4.99	1	2	34.49	1.08	0.63	0.28	0.29	14.56
MOL007150	(6S)-6-hydroxy-1-methyl-6-methylol-8,9-dihydro-7H-naphtho[8,7-g]benzofuran-10,11-quinone	312.34	2.42	2	5	75.39	0.03	-0.74	0.46	0.29	23.45
MOL007151	Tanshindiol B	312.34	2.34	2	5	42.67	0.05	-0.63	0.45	0.33	22.25
MOL007152	Przewaquinone E	312.34	2.34	2	5	42.85	-0.04	-0.65	0.45	0.32	22.44
MOL007154	tanshinone iia	294.37	4.66	0	3	49.89	1.05	0.7	0.4	0.31	23.56
MOL007155	(6S)-6-(hydroxymethyl)-1,6-dimethyl-8,9-dihydro-7H-naphtho[8,7-g]benzofuran-10,11-dione	310.37	3.57	1	4	65.26	0.44	-0.31	0.45	0.29	23.48
MOL007156	tanshinone Ⅵ	296.34	2.44	2	4	45.64	0.48	-0.28	0.3	0.38	15.21

## Sheet: GouTeng
Mol ID	Molecule Name	MW	AlogP	Hdon	Hacc	OB (%)	Caco-2	BBB	DL	FASA-	HL
MOL000358	beta-sitosterol	414.79	8.08	1	1	36.91	1.32	0.99	0.75	0.23	5.36
MOL000359	sitosterol	414.79	8.08	1	1	36.91	1.32	0.87	0.75	0.22	5.37
MOL000422	kaempferol	286.25	1.77	4	6	41.88	0.26	-0.55	0.24	0	14.74
MOL000073	ent-Epicatechin	290.29	1.92	5	6	48.96	0.02	-0.64	0.24	0.34	0.63
MOL008455	3-oxo-22α-hydroxyurs-12-en-27,28-dioc acid	501.75	4.78	3	6	32.33	-3.14	-3.14	0.68	0.26	5.23
MOL008456	(3E,4R)-4-(1,3-benzodioxol-5-ylmethyl)-3-[(3,4,5-trimethoxyphenyl)methylidene]oxolan-2-one	398.44	3.72	0	7	51.78	0.76	-0.09	0.65	0.27	8.88
MOL008457	Tetrahydroalstonine	352.47	2.66	1	4	32.42	0.9	0.33	0.81	0.23	10.55
MOL008458	Angustidine	301.37	2.47	1	3	51.85	1.16	0.16	0.66	0.3	7.4
MOL008460	geissoschizinc acid	352.47	3.17	2	4	49.92	0.47	0.12	0.6	0.24	11.08
MOL008463	SMR000232338	368.47	0.98	1	6	56.74	0.13	-0.19	0.75	0.3	10.7
MOL008465	(E)-16,17-Didehydro-17-methoxy-17,18-seco-3-beta-yohimban-16-carboxylic acid methyl ester	368.52	3.61	1	4	32.75	1.21	0.82	0.64	0.18	11.48
MOL008467	Rhynchophylline A	352.47	0.71	1	5	68.68	0.24	-0.15	0.69	0.31	9.97
MOL008468	methyl (E)-2-[(2S,3Z,12bS)-3-ethylidene-2,4,6,7,12,12b-hexahydro-1H-indolo[3,2-h]quinolizin-2-yl]-3-methoxyprop-2-enoate	366.5	3.42	1	4	56.83	0.65	0.37	0.64	0.2	11.76
MOL008469	Rhynchophylline	384.52	1.92	1	6	41.82	0.47	0.38	0.57	0.23	13.2
MOL008470	SMR000232333	368.47	0.98	1	6	78.38	0.24	-0.24	0.75	0.3	11.68
MOL008471	Isorhyncophylline	384.52	1.92	1	6	47.31	0.58	0.33	0.57	0.23	12.56
MOL008472	hirsutasideA	438.57	3.35	2	6	70.34	0.4	-0.1	0.81	0.32	16.4
MOL008473	(E)-2-[(3S,6'S,7'S,8'aS)-6'-ethyl-2-keto-spiro[indoline-3,1'-indolizidine]-7'-yl]-3-methoxy-acrylic acid methyl ester	384.52	1.92	1	6	57.85	0.72	0.33	0.57	0.24	13.08
MOL008474	(E)-2-[(3R,6'S,7'S,8'aS)-6'-ethyl-2-keto-spiro[indoline-3,1'-indolizidine]-7'-yl]-3-methoxy-acrylic acid methyl ester	384.52	1.92	1	6	54.47	0.28	0.25	0.57	0.25	13.59
MOL008475	Mitraphyllic acid	354.44	0.73	2	6	31.7	0.02	-0.17	0.7	0.31	10.4
MOL008476	hirsutasideB	432.56	5.4	1	5	40.21	0.74	0.08	0.8	0.34	15.55
MOL008477	corynoxeine	382.5	1.53	1	6	57.13	0.86	0.5	0.57	0.26	14.15
MOL008478	methyl (E)-2-[(2S,3R,12bS)-3-vinyl-1,2,3,4,6,7,12,12b-octahydroindolo[3,2-h]quinolizin-2-yl]-3-methoxy-prop-2-enoate	366.5	3.21	1	4	31.94	0.91	0.61	0.64	0.19	11.49
MOL008481	(1'R,3S,4a'S,5a'S,10a'R)-1'-methyl-2-oxo-1',4a',5',5a',7',8',10',10a'-octahydrospiro[indoline-3,6'-pyrano[3,4-f]indolizine]-4'-carboxylic acid	354.44	0.73	2	6	105.22	-0.11	-0.46	0.7	0.31	10.38
MOL008482	(2S,12bR)-methyl 2-((E)-1-oxobut-2-en-2-yl)-1,2,6,7,12,12b-hexahydroindolo[2,3-a]quinolizine-3-carboxylate	350.45	3.27	1	4	42.07	0.98	0.63	0.6	0.23	12.28
MOL008484	vincoside lactam_qt	352.47	1.67	2	5	50.81	0.5	-0.16	0.82	0.28	22.94
MOL008485	hirsutasideC	556.71	4.53	2	7	34.27	0.07	-1.02	0.75	0.3	21.64
MOL008487	hirsutine	313.43	2.56	1	4	34.44	0.86	0.78	0.43	0.26	8.01
MOL008488	yohimbine	354.49	2.93	2	4	46.42	0.46	-0.02	0.81	0.22	9.37
MOL008489	delta(sup 18)-Hirsutine	366.5	3.21	1	4	41.64	1.11	0.76	0.64	0.2	12.96
MOL008490	isocorynantheic acid	352.47	2.96	2	4	72.36	0.71	0.26	0.6	0.24	12.79
MOL000098	quercetin	302.25	1.5	5	7	46.43	0.05	-0.77	0.28	0.38	14.4
MOL008635	coryincine	354.49	2.93	2	4	38.27	0.43	-0.13	0.81	0.22	9.81

## Sheet: ShiChangPu
Mol ID	Molecule Name	MW	AlogP	Hdon	Hacc	OB (%)	Caco-2	BBB	DL	FASA-	HL
MOL003542	8-Isopentenyl-kaempferol	354.38	3.63	4	6	38.04	0.53	-0.49	0.39	0	15.37
MOL003576	(1R,3aS,4R,6aS)-1,4-bis(3,4-dimethoxyphenyl)-1,3,3a,4,6,6a-hexahydrofuro[4,3-c]furan	386.48	2.64	0	6	52.35	0.83	0.05	0.62	0	2.29
MOL003578	Cycloartenol	426.8	7.55	1	1	38.69	1.53	1.33	0.78	0	5
MOL000422	kaempferol	286.25	1.77	4	6	41.88	0.26	-0.55	0.24	0	14.74

## Sheet: ShuDi
Mol ID	Molecule Name	MW	AlogP	Hdon	Hacc	OB (%)	Caco-2	BBB	DL	FASA-	HL
MOL000359	sitosterol	414.79	8.08	1	1	36.91	1.32	0.87	0.75	0.22	5.37
MOL000449	Stigmasterol	412.77	7.64	1	1	43.83	1.44	1	0.76	0.22	5.57

## Sheet: QuanXie
Mol ID	Molecule Name	MW	AlogP	Hdon	Hacc	OB (%)	Caco-2	BBB	DL	FASA-	HL
MOL011455	20-Hexadecanoylingenol	418.58	1.91	3	6	32.7	-0.24	-0.38	0.65	0.29	104.06
MOL004082	Stearin	891.67	22.26	0	6	15.13	0.54	-1.12	0.13	0	78.9
MOL000953	Cholesterol	386.73	7.38	1	1	37.87	1.43	1.13	0.68	0.2	20.23

## Sheet: ZhenZhuMu
Mol ID	Molecule Name	MW	AlogP	Hdon	Hacc	OB (%)	Caco-2	BBB	DL	FASA-	HL
TCMID_23471	Silicon	——	——	——	——	——	——	——	——	——	——
TCMID_23497	Iron	——	——	——	——	——	——	——	——	——	——
TCMID_25168	Cuprum	——	——	——	——	——	——	——	——	——	——
TCMID_24115	Aluminium	——	——	——	——	——	——	——	——	——	——
