# Supplementary material for: Compound Dihuang Granule Inhibits Nigrostriatal Pathway Apoptosis in Parkinson’s Disease by Suppressing the JNK/AP-1 Pathway
Source: Front Pharmacol. 2021 Apr 8;12:621359. doi: 10.3389/fphar.2021.621359 (PMC8060647; doi:10.3389/fphar.2021.621359)
Supplement: Supplementary file 2 [file Table3.XLSX]

## Sheet: Sheet1
Drug	MolId	MolName	Symbol
BaiShao	MOL001918	paeoniflorgenone	GABRA1
BaiShao	MOL001919	(3S,5R,8R,9R,10S,14S)-3,17-dihydroxy-4,4,8,10,14-pentamethyl-2,3,5,6,7,9-hexahydro-1H-cyclopenta[a]phenanthrene-15,16-dione	PGR
BaiShao	MOL001919	(3S,5R,8R,9R,10S,14S)-3,17-dihydroxy-4,4,8,10,14-pentamethyl-2,3,5,6,7,9-hexahydro-1H-cyclopenta[a]phenanthrene-15,16-dione	NR3C2
BaiShao	MOL001924	paeoniflorin	TNFAIP6
BaiShao	MOL001924	paeoniflorin	IL6R
BaiShao	MOL001924	paeoniflorin	CD14
BaiShao	MOL001924	paeoniflorin	LBP
BaiShao	MOL000211	Mairin	PGR
BaiShao	MOL000358	beta-sitosterol	PGR
BaiShao	MOL000358	beta-sitosterol	NCOA2
BaiShao	MOL000358	beta-sitosterol	PTGS1
BaiShao	MOL000358	beta-sitosterol	PTGS2
BaiShao	MOL000358	beta-sitosterol	HSP90AB1
BaiShao	MOL000358	beta-sitosterol	KCNH2
BaiShao	MOL000358	beta-sitosterol	DRD1
BaiShao	MOL000358	beta-sitosterol	CHRM3
BaiShao	MOL000358	beta-sitosterol	CHRM1
BaiShao	MOL000358	beta-sitosterol	SCN5A
BaiShao	MOL000358	beta-sitosterol	CHRM4
BaiShao	MOL000358	beta-sitosterol	ADRA1A
BaiShao	MOL000358	beta-sitosterol	CHRM2
BaiShao	MOL000358	beta-sitosterol	ADRA1B
BaiShao	MOL000358	beta-sitosterol	ADRB2
BaiShao	MOL000358	beta-sitosterol	CHRNA2
BaiShao	MOL000358	beta-sitosterol	SLC6A4
BaiShao	MOL000358	beta-sitosterol	OPRM1
BaiShao	MOL000358	beta-sitosterol	GABRA1
BaiShao	MOL000358	beta-sitosterol	BCL2
BaiShao	MOL000358	beta-sitosterol	BAX
BaiShao	MOL000358	beta-sitosterol	CASP9
BaiShao	MOL000358	beta-sitosterol	JUN
BaiShao	MOL000358	beta-sitosterol	CASP3
BaiShao	MOL000358	beta-sitosterol	CASP8
BaiShao	MOL000358	beta-sitosterol	PRKCA
BaiShao	MOL000358	beta-sitosterol	PON1
BaiShao	MOL000358	beta-sitosterol	MAP2
BaiShao	MOL000359	sitosterol	PGR
BaiShao	MOL000359	sitosterol	NCOA2
BaiShao	MOL000359	sitosterol	NR3C2
BaiShao	MOL000422	kaempferol	NOS2
BaiShao	MOL000422	kaempferol	PTGS1
BaiShao	MOL000422	kaempferol	AR
BaiShao	MOL000422	kaempferol	PPARG
BaiShao	MOL000422	kaempferol	PTGS2
BaiShao	MOL000422	kaempferol	HSP90AB1
BaiShao	MOL000422	kaempferol	NCOA2
BaiShao	MOL000422	kaempferol	DPP4
BaiShao	MOL000422	kaempferol	PRSS1
BaiShao	MOL000422	kaempferol	PGR
BaiShao	MOL000422	kaempferol	CHRM1
BaiShao	MOL000422	kaempferol	ACHE
BaiShao	MOL000422	kaempferol	SLC6A2
BaiShao	MOL000422	kaempferol	CHRM2
BaiShao	MOL000422	kaempferol	ADRA1B
BaiShao	MOL000422	kaempferol	GABRA1
BaiShao	MOL000422	kaempferol	F7
BaiShao	MOL000422	kaempferol	CAMKMT
BaiShao	MOL000422	kaempferol	RELA
BaiShao	MOL000422	kaempferol	IKBKB
BaiShao	MOL000422	kaempferol	AKT1
BaiShao	MOL000422	kaempferol	BCL2
BaiShao	MOL000422	kaempferol	BAX
BaiShao	MOL000422	kaempferol	TNFAIP6
BaiShao	MOL000422	kaempferol	JUN
BaiShao	MOL000422	kaempferol	AHSA1
BaiShao	MOL000422	kaempferol	CASP3
BaiShao	MOL000422	kaempferol	MAPK8
BaiShao	MOL000422	kaempferol	MMP1
BaiShao	MOL000422	kaempferol	STAT1
BaiShao	MOL000422	kaempferol	CDK1
BaiShao	MOL000422	kaempferol	PPARG
BaiShao	MOL000422	kaempferol	HMOX1
BaiShao	MOL000422	kaempferol	CYP3A4
BaiShao	MOL000422	kaempferol	CYP1A2
BaiShao	MOL000422	kaempferol	CYP1A1
BaiShao	MOL000422	kaempferol	ICAM1
BaiShao	MOL000422	kaempferol	SELE
BaiShao	MOL000422	kaempferol	VCAM1
BaiShao	MOL000422	kaempferol	NR1I2
BaiShao	MOL000422	kaempferol	CYP1B1
BaiShao	MOL000422	kaempferol	ALOX5
BaiShao	MOL000422	kaempferol	HAS2
BaiShao	MOL000422	kaempferol	GSTP1
BaiShao	MOL000422	kaempferol	AHR
BaiShao	MOL000422	kaempferol	PSMD3
BaiShao	MOL000422	kaempferol	SLC2A4
BaiShao	MOL000422	kaempferol	NR1I3
BaiShao	MOL000422	kaempferol	INSRR
BaiShao	MOL000422	kaempferol	DIO1
BaiShao	MOL000422	kaempferol	PPP3CA
BaiShao	MOL000422	kaempferol	GSTM1
BaiShao	MOL000422	kaempferol	GSTM2
BaiShao	MOL000422	kaempferol	AKR1C3
BaiShao	MOL000422	kaempferol	SLPI
BaiShao	MOL000492	(+)-catechin	PTGS1
BaiShao	MOL000492	(+)-catechin	ESR1
BaiShao	MOL000492	(+)-catechin	PTGS2
BaiShao	MOL000492	(+)-catechin	HSP90AB1
BaiShao	MOL000492	(+)-catechin	DPEP1
BaiShao	MOL000492	(+)-catechin	NCOA2
BaiShao	MOL000492	(+)-catechin	CAMKMT
BaiShao	MOL000492	(+)-catechin	RXRA
BaiShao	MOL000492	(+)-catechin	CAT
BaiShao	MOL000492	(+)-catechin	HAS2
DanSen	MOL001601	1,2,5,6-tetrahydrotanshinone	PTGS1
DanSen	MOL001601	1,2,5,6-tetrahydrotanshinone	CHRM3
DanSen	MOL001601	1,2,5,6-tetrahydrotanshinone	CHRM1
DanSen	MOL001601	1,2,5,6-tetrahydrotanshinone	SCN5A
DanSen	MOL001601	1,2,5,6-tetrahydrotanshinone	CHRM5
DanSen	MOL001601	1,2,5,6-tetrahydrotanshinone	PTGS2
DanSen	MOL001601	1,2,5,6-tetrahydrotanshinone	HTR3A
DanSen	MOL001601	1,2,5,6-tetrahydrotanshinone	CA2
DanSen	MOL001601	1,2,5,6-tetrahydrotanshinone	CHRM4
DanSen	MOL001601	1,2,5,6-tetrahydrotanshinone	RXRA
DanSen	MOL001601	1,2,5,6-tetrahydrotanshinone	OPRD1
DanSen	MOL001601	1,2,5,6-tetrahydrotanshinone	ADRA1A
DanSen	MOL001601	1,2,5,6-tetrahydrotanshinone	CHRM2
DanSen	MOL001601	1,2,5,6-tetrahydrotanshinone	ADRA1B
DanSen	MOL001601	1,2,5,6-tetrahydrotanshinone	SLC6A3
DanSen	MOL001601	1,2,5,6-tetrahydrotanshinone	ADRB2
DanSen	MOL001601	1,2,5,6-tetrahydrotanshinone	ADRA1D
DanSen	MOL001601	1,2,5,6-tetrahydrotanshinone	OPRM1
DanSen	MOL001601	1,2,5,6-tetrahydrotanshinone	GABRA1
DanSen	MOL001601	1,2,5,6-tetrahydrotanshinone	HSP90AB1
DanSen	MOL001601	1,2,5,6-tetrahydrotanshinone	NCOA2
DanSen	MOL001601	1,2,5,6-tetrahydrotanshinone	NCOA1
DanSen	MOL001601	1,2,5,6-tetrahydrotanshinone	DRD1
DanSen	MOL001601	1,2,5,6-tetrahydrotanshinone	SLC6A4
DanSen	MOL001601	1,2,5,6-tetrahydrotanshinone	IGHG1
DanSen	MOL001659	Poriferasterol	PGR
DanSen	MOL001659	Poriferasterol	NR3C2
DanSen	MOL001771	poriferast-5-en-3beta-ol	PGR
DanSen	MOL001771	poriferast-5-en-3beta-ol	NCOA2
DanSen	MOL001942	isoimperatorin	PTGS2
DanSen	MOL002222	sugiol	CHRM3
DanSen	MOL002222	sugiol	CHRM1
DanSen	MOL002222	sugiol	SCN5A
DanSen	MOL002222	sugiol	CHRM5
DanSen	MOL002222	sugiol	PTGS2
DanSen	MOL002222	sugiol	CA2
DanSen	MOL002222	sugiol	CHRM4
DanSen	MOL002222	sugiol	OPRD1
DanSen	MOL002222	sugiol	ACHE
DanSen	MOL002222	sugiol	ADRA1A
DanSen	MOL002222	sugiol	CHRM2
DanSen	MOL002222	sugiol	ADRA1B
DanSen	MOL002222	sugiol	ADRB2
DanSen	MOL002222	sugiol	ADRA1D
DanSen	MOL002222	sugiol	DRD2
DanSen	MOL002222	sugiol	OPRM1
DanSen	MOL002651	Dehydrotanshinone II A	DRD1
DanSen	MOL002651	Dehydrotanshinone II A	CHRM3
DanSen	MOL002651	Dehydrotanshinone II A	CHRM1
DanSen	MOL002651	Dehydrotanshinone II A	ESR1
DanSen	MOL002651	Dehydrotanshinone II A	AR
DanSen	MOL002651	Dehydrotanshinone II A	SCN5A
DanSen	MOL002651	Dehydrotanshinone II A	PPARG
DanSen	MOL002651	Dehydrotanshinone II A	CHRM5
DanSen	MOL002651	Dehydrotanshinone II A	PTGS2
DanSen	MOL002651	Dehydrotanshinone II A	CHRM4
DanSen	MOL002651	Dehydrotanshinone II A	OPRD1
DanSen	MOL002651	Dehydrotanshinone II A	ACHE
DanSen	MOL002651	Dehydrotanshinone II A	ADRA1A
DanSen	MOL002651	Dehydrotanshinone II A	ADRB2
DanSen	MOL002651	Dehydrotanshinone II A	OPRM1
DanSen	MOL002651	Dehydrotanshinone II A	GABRA1
DanSen	MOL002651	Dehydrotanshinone II A	DPP4
DanSen	MOL002651	Dehydrotanshinone II A	NCOA1
DanSen	MOL000569	digallate	PTGS2
DanSen	MOL000569	digallate	HSP90AB1
DanSen	MOL000569	digallate	AKR1B1
DanSen	MOL000006	luteolin	PTGS1
DanSen	MOL000006	luteolin	AR
DanSen	MOL000006	luteolin	PTGS2
DanSen	MOL000006	luteolin	HSP90AB1
DanSen	MOL000006	luteolin	PRSS1
DanSen	MOL000006	luteolin	NCOA2
DanSen	MOL000006	luteolin	DPP4
DanSen	MOL000006	luteolin	RELA
DanSen	MOL000006	luteolin	EGFR
DanSen	MOL000006	luteolin	AKT1
DanSen	MOL000006	luteolin	VEGFA
DanSen	MOL000006	luteolin	CCND1
DanSen	MOL000006	luteolin	BCL2L1
DanSen	MOL000006	luteolin	CDKN1A
DanSen	MOL000006	luteolin	CASP9
DanSen	MOL000006	luteolin	MMP2
DanSen	MOL000006	luteolin	MMP9
DanSen	MOL000006	luteolin	MAPK1
DanSen	MOL000006	luteolin	IL10RA
DanSen	MOL000006	luteolin	RB1
DanSen	MOL000006	luteolin	CDK4
DanSen	MOL000006	luteolin	TNFAIP6
DanSen	MOL000006	luteolin	JUN
DanSen	MOL000006	luteolin	IL6R
DanSen	MOL000006	luteolin	CASP3
DanSen	MOL000006	luteolin	TP53
DanSen	MOL000006	luteolin	NFKBIA
DanSen	MOL000006	luteolin	TOP1
DanSen	MOL000006	luteolin	MDM2
DanSen	MOL000006	luteolin	APP
DanSen	MOL000006	luteolin	MMP1
DanSen	MOL000006	luteolin	PCNA
DanSen	MOL000006	luteolin	ERBB2
DanSen	MOL000006	luteolin	PPARG
DanSen	MOL000006	luteolin	HMOX1
DanSen	MOL000006	luteolin	CASP7
DanSen	MOL000006	luteolin	ICAM1
DanSen	MOL000006	luteolin	MCL1
DanSen	MOL000006	luteolin	BIRC5
DanSen	MOL000006	luteolin	IL2RA
DanSen	MOL000006	luteolin	CCNB1
DanSen	MOL000006	luteolin	TYR
DanSen	MOL000006	luteolin	IFNG
DanSen	MOL000006	luteolin	IL4
DanSen	MOL000006	luteolin	TOP2A
DanSen	MOL000006	luteolin	GSTP1
DanSen	MOL000006	luteolin	XIAP
DanSen	MOL000006	luteolin	SLC2A4
DanSen	MOL000006	luteolin	INSRR
DanSen	MOL000006	luteolin	CD40LG
DanSen	MOL000006	luteolin	PTGES
DanSen	MOL000006	luteolin	NUF2
DanSen	MOL000006	luteolin	ADCY2
DanSen	MOL000006	luteolin	MET
DanSen	MOL007036	5,6-dihydroxy-7-isopropyl-1,1-dimethyl-2,3-dihydrophenanthren-4-one	PTGS1
DanSen	MOL007036	5,6-dihydroxy-7-isopropyl-1,1-dimethyl-2,3-dihydrophenanthren-4-one	CHRM3
DanSen	MOL007036	5,6-dihydroxy-7-isopropyl-1,1-dimethyl-2,3-dihydrophenanthren-4-one	CHRM1
DanSen	MOL007036	5,6-dihydroxy-7-isopropyl-1,1-dimethyl-2,3-dihydrophenanthren-4-one	SCN5A
DanSen	MOL007036	5,6-dihydroxy-7-isopropyl-1,1-dimethyl-2,3-dihydrophenanthren-4-one	PTGS2
DanSen	MOL007036	5,6-dihydroxy-7-isopropyl-1,1-dimethyl-2,3-dihydrophenanthren-4-one	CA2
DanSen	MOL007036	5,6-dihydroxy-7-isopropyl-1,1-dimethyl-2,3-dihydrophenanthren-4-one	RXRA
DanSen	MOL007036	5,6-dihydroxy-7-isopropyl-1,1-dimethyl-2,3-dihydrophenanthren-4-one	ACHE
DanSen	MOL007036	5,6-dihydroxy-7-isopropyl-1,1-dimethyl-2,3-dihydrophenanthren-4-one	ADRA1A
DanSen	MOL007036	5,6-dihydroxy-7-isopropyl-1,1-dimethyl-2,3-dihydrophenanthren-4-one	ADRA1B
DanSen	MOL007036	5,6-dihydroxy-7-isopropyl-1,1-dimethyl-2,3-dihydrophenanthren-4-one	ADRB2
DanSen	MOL007036	5,6-dihydroxy-7-isopropyl-1,1-dimethyl-2,3-dihydrophenanthren-4-one	OPRM1
DanSen	MOL007036	5,6-dihydroxy-7-isopropyl-1,1-dimethyl-2,3-dihydrophenanthren-4-one	IGHG1
DanSen	MOL007036	5,6-dihydroxy-7-isopropyl-1,1-dimethyl-2,3-dihydrophenanthren-4-one	NCOA2
DanSen	MOL007036	5,6-dihydroxy-7-isopropyl-1,1-dimethyl-2,3-dihydrophenanthren-4-one	NCOA1
DanSen	MOL007036	5,6-dihydroxy-7-isopropyl-1,1-dimethyl-2,3-dihydrophenanthren-4-one	CAMKMT
DanSen	MOL007041	2-isopropyl-8-methylphenanthrene-3,4-dione	PTGS1
DanSen	MOL007041	2-isopropyl-8-methylphenanthrene-3,4-dione	DRD1
DanSen	MOL007041	2-isopropyl-8-methylphenanthrene-3,4-dione	CHRM3
DanSen	MOL007041	2-isopropyl-8-methylphenanthrene-3,4-dione	CHRM1
DanSen	MOL007041	2-isopropyl-8-methylphenanthrene-3,4-dione	ESR1
DanSen	MOL007041	2-isopropyl-8-methylphenanthrene-3,4-dione	AR
DanSen	MOL007041	2-isopropyl-8-methylphenanthrene-3,4-dione	SCN5A
DanSen	MOL007041	2-isopropyl-8-methylphenanthrene-3,4-dione	PPARG
DanSen	MOL007041	2-isopropyl-8-methylphenanthrene-3,4-dione	CHRM5
DanSen	MOL007041	2-isopropyl-8-methylphenanthrene-3,4-dione	PTGS2
DanSen	MOL007041	2-isopropyl-8-methylphenanthrene-3,4-dione	HTR3A
DanSen	MOL007041	2-isopropyl-8-methylphenanthrene-3,4-dione	CHRM4
DanSen	MOL007041	2-isopropyl-8-methylphenanthrene-3,4-dione	RXRA
DanSen	MOL007041	2-isopropyl-8-methylphenanthrene-3,4-dione	ADRA1A
DanSen	MOL007041	2-isopropyl-8-methylphenanthrene-3,4-dione	CHRM2
DanSen	MOL007041	2-isopropyl-8-methylphenanthrene-3,4-dione	ADRA1B
DanSen	MOL007041	2-isopropyl-8-methylphenanthrene-3,4-dione	SLC6A3
DanSen	MOL007041	2-isopropyl-8-methylphenanthrene-3,4-dione	ADRB2
DanSen	MOL007041	2-isopropyl-8-methylphenanthrene-3,4-dione	ADRA1D
DanSen	MOL007041	2-isopropyl-8-methylphenanthrene-3,4-dione	SLC6A4
DanSen	MOL007041	2-isopropyl-8-methylphenanthrene-3,4-dione	OPRM1
DanSen	MOL007041	2-isopropyl-8-methylphenanthrene-3,4-dione	GABRA1
DanSen	MOL007041	2-isopropyl-8-methylphenanthrene-3,4-dione	CDK2
DanSen	MOL007041	2-isopropyl-8-methylphenanthrene-3,4-dione	IGHG1
DanSen	MOL007041	2-isopropyl-8-methylphenanthrene-3,4-dione	CCNA2
DanSen	MOL007041	2-isopropyl-8-methylphenanthrene-3,4-dione	NCOA2
DanSen	MOL007041	2-isopropyl-8-methylphenanthrene-3,4-dione	CAMKMT
DanSen	MOL007045	3α-hydroxytanshinoneⅡa	CHRM1
DanSen	MOL007045	3α-hydroxytanshinoneⅡa	SCN5A
DanSen	MOL007045	3α-hydroxytanshinoneⅡa	CHRM5
DanSen	MOL007045	3α-hydroxytanshinoneⅡa	PTGS2
DanSen	MOL007045	3α-hydroxytanshinoneⅡa	OPRD1
DanSen	MOL007045	3α-hydroxytanshinoneⅡa	ACHE
DanSen	MOL007045	3α-hydroxytanshinoneⅡa	ADRB2
DanSen	MOL007045	3α-hydroxytanshinoneⅡa	OPRM1
DanSen	MOL007045	3α-hydroxytanshinoneⅡa	DPP4
DanSen	MOL007045	3α-hydroxytanshinoneⅡa	PRSS1
DanSen	MOL007045	3α-hydroxytanshinoneⅡa	NCOA1
DanSen	MOL007048	(E)-3-[2-(3,4-dihydroxyphenyl)-7-hydroxy-benzofuran-4-yl]acrylic acid	PTGS2
DanSen	MOL007048	(E)-3-[2-(3,4-dihydroxyphenyl)-7-hydroxy-benzofuran-4-yl]acrylic acid	HSP90AB1
DanSen	MOL007049	4-methylenemiltirone	PTGS1
DanSen	MOL007049	4-methylenemiltirone	DRD1
DanSen	MOL007049	4-methylenemiltirone	CHRM3
DanSen	MOL007049	4-methylenemiltirone	CHRM1
DanSen	MOL007049	4-methylenemiltirone	ESR1
DanSen	MOL007049	4-methylenemiltirone	AR
DanSen	MOL007049	4-methylenemiltirone	SCN5A
DanSen	MOL007049	4-methylenemiltirone	PPARG
DanSen	MOL007049	4-methylenemiltirone	CHRM5
DanSen	MOL007049	4-methylenemiltirone	PTGS2
DanSen	MOL007049	4-methylenemiltirone	ADRA2A
DanSen	MOL007049	4-methylenemiltirone	CA2
DanSen	MOL007049	4-methylenemiltirone	ADRA2C
DanSen	MOL007049	4-methylenemiltirone	CHRM4
DanSen	MOL007049	4-methylenemiltirone	RXRA
DanSen	MOL007049	4-methylenemiltirone	OPRD1
DanSen	MOL007049	4-methylenemiltirone	ADRA1A
DanSen	MOL007049	4-methylenemiltirone	CHRM2
DanSen	MOL007049	4-methylenemiltirone	ADRA1B
DanSen	MOL007049	4-methylenemiltirone	SLC6A3
DanSen	MOL007049	4-methylenemiltirone	ADRB2
DanSen	MOL007049	4-methylenemiltirone	ADRA1D
DanSen	MOL007049	4-methylenemiltirone	SLC6A4
DanSen	MOL007049	4-methylenemiltirone	DRD2
DanSen	MOL007049	4-methylenemiltirone	OPRM1
DanSen	MOL007049	4-methylenemiltirone	GABRA1
DanSen	MOL007049	4-methylenemiltirone	NCOA2
DanSen	MOL007049	4-methylenemiltirone	NCOA1
DanSen	MOL007050	2-(4-hydroxy-3-methoxyphenyl)-5-(3-hydroxypropyl)-7-methoxy-3-benzofurancarboxaldehyde	NOS2
DanSen	MOL007050	2-(4-hydroxy-3-methoxyphenyl)-5-(3-hydroxypropyl)-7-methoxy-3-benzofurancarboxaldehyde	ESR1
DanSen	MOL007050	2-(4-hydroxy-3-methoxyphenyl)-5-(3-hydroxypropyl)-7-methoxy-3-benzofurancarboxaldehyde	AR
DanSen	MOL007050	2-(4-hydroxy-3-methoxyphenyl)-5-(3-hydroxypropyl)-7-methoxy-3-benzofurancarboxaldehyde	PPARG
DanSen	MOL007050	2-(4-hydroxy-3-methoxyphenyl)-5-(3-hydroxypropyl)-7-methoxy-3-benzofurancarboxaldehyde	ESR2
DanSen	MOL007050	2-(4-hydroxy-3-methoxyphenyl)-5-(3-hydroxypropyl)-7-methoxy-3-benzofurancarboxaldehyde	MAPK14
DanSen	MOL007050	2-(4-hydroxy-3-methoxyphenyl)-5-(3-hydroxypropyl)-7-methoxy-3-benzofurancarboxaldehyde	GSK3B
DanSen	MOL007050	2-(4-hydroxy-3-methoxyphenyl)-5-(3-hydroxypropyl)-7-methoxy-3-benzofurancarboxaldehyde	HSP90AB1
DanSen	MOL007050	2-(4-hydroxy-3-methoxyphenyl)-5-(3-hydroxypropyl)-7-methoxy-3-benzofurancarboxaldehyde	CDK2
DanSen	MOL007050	2-(4-hydroxy-3-methoxyphenyl)-5-(3-hydroxypropyl)-7-methoxy-3-benzofurancarboxaldehyde	CCNA2
DanSen	MOL007058	formyltanshinone	AR
DanSen	MOL007058	formyltanshinone	PTGS2
DanSen	MOL007058	formyltanshinone	RXRA
DanSen	MOL007058	formyltanshinone	DPP4
DanSen	MOL007058	formyltanshinone	NCOA1
DanSen	MOL007059	3-beta-Hydroxymethyllenetanshiquinone	DRD1
DanSen	MOL007059	3-beta-Hydroxymethyllenetanshiquinone	CHRM1
DanSen	MOL007059	3-beta-Hydroxymethyllenetanshiquinone	PTGS2
DanSen	MOL007059	3-beta-Hydroxymethyllenetanshiquinone	CA2
DanSen	MOL007059	3-beta-Hydroxymethyllenetanshiquinone	RXRA
DanSen	MOL007059	3-beta-Hydroxymethyllenetanshiquinone	OPRD1
DanSen	MOL007059	3-beta-Hydroxymethyllenetanshiquinone	ACHE
DanSen	MOL007059	3-beta-Hydroxymethyllenetanshiquinone	ADRA1A
DanSen	MOL007059	3-beta-Hydroxymethyllenetanshiquinone	ADRB2
DanSen	MOL007059	3-beta-Hydroxymethyllenetanshiquinone	OPRM1
DanSen	MOL007059	3-beta-Hydroxymethyllenetanshiquinone	DPP4
DanSen	MOL007059	3-beta-Hydroxymethyllenetanshiquinone	HSP90AB1
DanSen	MOL007059	3-beta-Hydroxymethyllenetanshiquinone	IGHG1
DanSen	MOL007059	3-beta-Hydroxymethyllenetanshiquinone	PRSS1
DanSen	MOL007059	3-beta-Hydroxymethyllenetanshiquinone	NCOA1
DanSen	MOL007061	Methylenetanshinquinone	DRD1
DanSen	MOL007061	Methylenetanshinquinone	CHRM3
DanSen	MOL007061	Methylenetanshinquinone	CHRM1
DanSen	MOL007061	Methylenetanshinquinone	SCN5A
DanSen	MOL007061	Methylenetanshinquinone	CHRM5
DanSen	MOL007061	Methylenetanshinquinone	PTGS2
DanSen	MOL007061	Methylenetanshinquinone	CA2
DanSen	MOL007061	Methylenetanshinquinone	RXRA
DanSen	MOL007061	Methylenetanshinquinone	OPRD1
DanSen	MOL007061	Methylenetanshinquinone	ACHE
DanSen	MOL007061	Methylenetanshinquinone	ADRA1A
DanSen	MOL007061	Methylenetanshinquinone	CHRM2
DanSen	MOL007061	Methylenetanshinquinone	ADRB2
DanSen	MOL007061	Methylenetanshinquinone	SLC6A4
DanSen	MOL007061	Methylenetanshinquinone	OPRM1
DanSen	MOL007061	Methylenetanshinquinone	GABRA1
DanSen	MOL007061	Methylenetanshinquinone	DPP4
DanSen	MOL007061	Methylenetanshinquinone	HSP90AB1
DanSen	MOL007061	Methylenetanshinquinone	IGHG1
DanSen	MOL007061	Methylenetanshinquinone	PRSS1
DanSen	MOL007061	Methylenetanshinquinone	NCOA1
DanSen	MOL007063	przewalskin a	NR3C2
DanSen	MOL007063	przewalskin a	NR3C1
DanSen	MOL007064	przewalskin b	PTGS2
DanSen	MOL007064	przewalskin b	PGR
DanSen	MOL007064	przewalskin b	NR3C2
DanSen	MOL007064	przewalskin b	NR3C1
DanSen	MOL007064	przewalskin b	NCOA2
DanSen	MOL007064	przewalskin b	NCOA1
DanSen	MOL007068	Przewaquinone B	PTGS2
DanSen	MOL007068	Przewaquinone B	RXRA
DanSen	MOL007068	Przewaquinone B	DPP4
DanSen	MOL007068	Przewaquinone B	HSP90AB1
DanSen	MOL007068	Przewaquinone B	IGHG1
DanSen	MOL007068	Przewaquinone B	PRSS1
DanSen	MOL007068	Przewaquinone B	NCOA1
DanSen	MOL007069	przewaquinone c	PTGS1
DanSen	MOL007069	przewaquinone c	DRD1
DanSen	MOL007069	przewaquinone c	CHRM3
DanSen	MOL007069	przewaquinone c	CHRM1
DanSen	MOL007069	przewaquinone c	SCN5A
DanSen	MOL007069	przewaquinone c	CHRM5
DanSen	MOL007069	przewaquinone c	PTGS2
DanSen	MOL007069	przewaquinone c	CA2
DanSen	MOL007069	przewaquinone c	CHRM4
DanSen	MOL007069	przewaquinone c	OPRD1
DanSen	MOL007069	przewaquinone c	ACHE
DanSen	MOL007069	przewaquinone c	ADRA1A
DanSen	MOL007069	przewaquinone c	CHRM2
DanSen	MOL007069	przewaquinone c	ADRB2
DanSen	MOL007069	przewaquinone c	OPRM1
DanSen	MOL007069	przewaquinone c	GABRA1
DanSen	MOL007069	przewaquinone c	DPP4
DanSen	MOL007069	przewaquinone c	HSP90AB1
DanSen	MOL007069	przewaquinone c	NCOA1
DanSen	MOL007070	(6S,7R)-6,7-dihydroxy-1,6-dimethyl-8,9-dihydro-7H-naphtho[8,7-g]benzofuran-10,11-dione	PTGS2
DanSen	MOL007070	(6S,7R)-6,7-dihydroxy-1,6-dimethyl-8,9-dihydro-7H-naphtho[8,7-g]benzofuran-10,11-dione	CA2
DanSen	MOL007070	(6S,7R)-6,7-dihydroxy-1,6-dimethyl-8,9-dihydro-7H-naphtho[8,7-g]benzofuran-10,11-dione	ACHE
DanSen	MOL007070	(6S,7R)-6,7-dihydroxy-1,6-dimethyl-8,9-dihydro-7H-naphtho[8,7-g]benzofuran-10,11-dione	DPP4
DanSen	MOL007070	(6S,7R)-6,7-dihydroxy-1,6-dimethyl-8,9-dihydro-7H-naphtho[8,7-g]benzofuran-10,11-dione	HSP90AB1
DanSen	MOL007070	(6S,7R)-6,7-dihydroxy-1,6-dimethyl-8,9-dihydro-7H-naphtho[8,7-g]benzofuran-10,11-dione	PRSS1
DanSen	MOL007070	(6S,7R)-6,7-dihydroxy-1,6-dimethyl-8,9-dihydro-7H-naphtho[8,7-g]benzofuran-10,11-dione	NCOA1
DanSen	MOL007071	przewaquinone f	PTGS2
DanSen	MOL007071	przewaquinone f	DPP4
DanSen	MOL007071	przewaquinone f	PRSS1
DanSen	MOL007071	przewaquinone f	NCOA1
DanSen	MOL007077	sclareol	PTGS2
DanSen	MOL007079	tanshinaldehyde	DRD1
DanSen	MOL007079	tanshinaldehyde	CHRM1
DanSen	MOL007079	tanshinaldehyde	PTGS2
DanSen	MOL007079	tanshinaldehyde	OPRD1
DanSen	MOL007079	tanshinaldehyde	ACHE
DanSen	MOL007079	tanshinaldehyde	ADRB2
DanSen	MOL007079	tanshinaldehyde	OPRM1
DanSen	MOL007079	tanshinaldehyde	DPP4
DanSen	MOL007079	tanshinaldehyde	PRSS1
DanSen	MOL007079	tanshinaldehyde	NCOA1
DanSen	MOL007081	Danshenol B	PTGS2
DanSen	MOL007081	Danshenol B	CA2
DanSen	MOL007081	Danshenol B	PGR
DanSen	MOL007081	Danshenol B	OPRM1
DanSen	MOL007081	Danshenol B	NR3C1
DanSen	MOL007081	Danshenol B	HSP90AB1
DanSen	MOL007081	Danshenol B	NCOA1
DanSen	MOL007082	Danshenol A	PTGS1
DanSen	MOL007082	Danshenol A	KCNH2
DanSen	MOL007082	Danshenol A	SCN5A
DanSen	MOL007082	Danshenol A	PTGS2
DanSen	MOL007082	Danshenol A	RXRA
DanSen	MOL007082	Danshenol A	NCOA1
DanSen	MOL007085	Salvilenone	PTGS1
DanSen	MOL007085	Salvilenone	ESR1
DanSen	MOL007085	Salvilenone	AR
DanSen	MOL007085	Salvilenone	CHRM5
DanSen	MOL007085	Salvilenone	PTGS2
DanSen	MOL007085	Salvilenone	HTR3A
DanSen	MOL007085	Salvilenone	ESR2
DanSen	MOL007088	cryptotanshinone	PTGS1
DanSen	MOL007088	cryptotanshinone	DRD1
DanSen	MOL007088	cryptotanshinone	CHRM3
DanSen	MOL007088	cryptotanshinone	CHRM1
DanSen	MOL007088	cryptotanshinone	SCN5A
DanSen	MOL007088	cryptotanshinone	CHRM5
DanSen	MOL007088	cryptotanshinone	PTGS2
DanSen	MOL007088	cryptotanshinone	CA2
DanSen	MOL007088	cryptotanshinone	CHRM4
DanSen	MOL007088	cryptotanshinone	OPRD1
DanSen	MOL007088	cryptotanshinone	ADRA1A
DanSen	MOL007088	cryptotanshinone	CHRM2
DanSen	MOL007088	cryptotanshinone	ADRA1B
DanSen	MOL007088	cryptotanshinone	ADRB2
DanSen	MOL007088	cryptotanshinone	ADRA1D
DanSen	MOL007088	cryptotanshinone	OPRM1
DanSen	MOL007088	cryptotanshinone	NCOA2
DanSen	MOL007088	cryptotanshinone	NCOA1
DanSen	MOL007088	cryptotanshinone	PGR
DanSen	MOL007088	cryptotanshinone	GABRA1
DanSen	MOL007088	cryptotanshinone	RELA
DanSen	MOL007088	cryptotanshinone	STAT3
DanSen	MOL007088	cryptotanshinone	CCND1
DanSen	MOL007088	cryptotanshinone	BCL2L1
DanSen	MOL007088	cryptotanshinone	TNFAIP6
DanSen	MOL007088	cryptotanshinone	APP
DanSen	MOL007088	cryptotanshinone	EDN1
DanSen	MOL007088	cryptotanshinone	BIRC5
DanSen	MOL007093	dan-shexinkum d	NOS2
DanSen	MOL007093	dan-shexinkum d	PTGS1
DanSen	MOL007093	dan-shexinkum d	KCNH2
DanSen	MOL007093	dan-shexinkum d	CHRM1
DanSen	MOL007093	dan-shexinkum d	ESR1
DanSen	MOL007093	dan-shexinkum d	AR
DanSen	MOL007093	dan-shexinkum d	SCN5A
DanSen	MOL007093	dan-shexinkum d	PPARG
DanSen	MOL007093	dan-shexinkum d	PTGS2
DanSen	MOL007093	dan-shexinkum d	CA2
DanSen	MOL007093	dan-shexinkum d	RXRA
DanSen	MOL007093	dan-shexinkum d	ACHE
DanSen	MOL007093	dan-shexinkum d	ADRA1B
DanSen	MOL007093	dan-shexinkum d	ADRB2
DanSen	MOL007093	dan-shexinkum d	ESR2
DanSen	MOL007093	dan-shexinkum d	DPP4
DanSen	MOL007093	dan-shexinkum d	GSK3B
DanSen	MOL007093	dan-shexinkum d	CDK2
DanSen	MOL007093	dan-shexinkum d	CHEK1
DanSen	MOL007093	dan-shexinkum d	IGHG1
DanSen	MOL007093	dan-shexinkum d	PRSS1
DanSen	MOL007093	dan-shexinkum d	CCNA2
DanSen	MOL007093	dan-shexinkum d	NCOA2
DanSen	MOL007093	dan-shexinkum d	NCOA1
DanSen	MOL007093	dan-shexinkum d	CAMKMT
DanSen	MOL007094	danshenspiroketallactone	PTGS1
DanSen	MOL007094	danshenspiroketallactone	DRD1
DanSen	MOL007094	danshenspiroketallactone	CHRM3
DanSen	MOL007094	danshenspiroketallactone	CHRM1
DanSen	MOL007094	danshenspiroketallactone	ESR1
DanSen	MOL007094	danshenspiroketallactone	SCN5A
DanSen	MOL007094	danshenspiroketallactone	CHRM5
DanSen	MOL007094	danshenspiroketallactone	PTGS2
DanSen	MOL007094	danshenspiroketallactone	CA2
DanSen	MOL007094	danshenspiroketallactone	CHRM4
DanSen	MOL007094	danshenspiroketallactone	RXRA
DanSen	MOL007094	danshenspiroketallactone	ACHE
DanSen	MOL007094	danshenspiroketallactone	ADRA1A
DanSen	MOL007094	danshenspiroketallactone	CHRM2
DanSen	MOL007094	danshenspiroketallactone	ADRA1B
DanSen	MOL007094	danshenspiroketallactone	ADRB2
DanSen	MOL007094	danshenspiroketallactone	ADRA1D
DanSen	MOL007094	danshenspiroketallactone	CHRNA2
DanSen	MOL007094	danshenspiroketallactone	SLC6A4
DanSen	MOL007094	danshenspiroketallactone	OPRM1
DanSen	MOL007094	danshenspiroketallactone	GABRA1
DanSen	MOL007094	danshenspiroketallactone	DPP4
DanSen	MOL007094	danshenspiroketallactone	HSP90AB1
DanSen	MOL007098	deoxyneocryptotanshinone	PTGS1
DanSen	MOL007098	deoxyneocryptotanshinone	DRD1
DanSen	MOL007098	deoxyneocryptotanshinone	CHRM3
DanSen	MOL007098	deoxyneocryptotanshinone	CHRM1
DanSen	MOL007098	deoxyneocryptotanshinone	ESR1
DanSen	MOL007098	deoxyneocryptotanshinone	AR
DanSen	MOL007098	deoxyneocryptotanshinone	SCN5A
DanSen	MOL007098	deoxyneocryptotanshinone	CHRM5
DanSen	MOL007098	deoxyneocryptotanshinone	PTGS2
DanSen	MOL007098	deoxyneocryptotanshinone	CA2
DanSen	MOL007098	deoxyneocryptotanshinone	CHRM4
DanSen	MOL007098	deoxyneocryptotanshinone	RXRA
DanSen	MOL007098	deoxyneocryptotanshinone	OPRD1
DanSen	MOL007098	deoxyneocryptotanshinone	ADRA1A
DanSen	MOL007098	deoxyneocryptotanshinone	CHRM2
DanSen	MOL007098	deoxyneocryptotanshinone	ADRA1B
DanSen	MOL007098	deoxyneocryptotanshinone	ADRB2
DanSen	MOL007098	deoxyneocryptotanshinone	ADRA1D
DanSen	MOL007098	deoxyneocryptotanshinone	OPRM1
DanSen	MOL007098	deoxyneocryptotanshinone	GSK3B
DanSen	MOL007098	deoxyneocryptotanshinone	CDK2
DanSen	MOL007098	deoxyneocryptotanshinone	IGHG1
DanSen	MOL007098	deoxyneocryptotanshinone	NCOA2
DanSen	MOL007098	deoxyneocryptotanshinone	NCOA1
DanSen	MOL007100	dihydrotanshinlactone	NOS2
DanSen	MOL007100	dihydrotanshinlactone	PTGS1
DanSen	MOL007100	dihydrotanshinlactone	DRD1
DanSen	MOL007100	dihydrotanshinlactone	CHRM3
DanSen	MOL007100	dihydrotanshinlactone	CHRM1
DanSen	MOL007100	dihydrotanshinlactone	ESR1
DanSen	MOL007100	dihydrotanshinlactone	AR
DanSen	MOL007100	dihydrotanshinlactone	SCN5A
DanSen	MOL007100	dihydrotanshinlactone	PPARG
DanSen	MOL007100	dihydrotanshinlactone	CHRM5
DanSen	MOL007100	dihydrotanshinlactone	PTGS2
DanSen	MOL007100	dihydrotanshinlactone	HTR3A
DanSen	MOL007100	dihydrotanshinlactone	CA2
DanSen	MOL007100	dihydrotanshinlactone	RXRA
DanSen	MOL007100	dihydrotanshinlactone	ACHE
DanSen	MOL007100	dihydrotanshinlactone	ADRA1A
DanSen	MOL007100	dihydrotanshinlactone	ADRA1B
DanSen	MOL007100	dihydrotanshinlactone	SLC6A3
DanSen	MOL007100	dihydrotanshinlactone	ADRB2
DanSen	MOL007100	dihydrotanshinlactone	ADRA1D
DanSen	MOL007100	dihydrotanshinlactone	SLC6A4
DanSen	MOL007100	dihydrotanshinlactone	OPRM1
DanSen	MOL007100	dihydrotanshinlactone	GABRA1
DanSen	MOL007100	dihydrotanshinlactone	DPP4
DanSen	MOL007100	dihydrotanshinlactone	GSK3B
DanSen	MOL007100	dihydrotanshinlactone	IGHG1
DanSen	MOL007100	dihydrotanshinlactone	PRSS1
DanSen	MOL007100	dihydrotanshinlactone	CCNA2
DanSen	MOL007101	dihydrotanshinoneⅠ	PTGS1
DanSen	MOL007101	dihydrotanshinoneⅠ	SCN5A
DanSen	MOL007101	dihydrotanshinoneⅠ	PTGS2
DanSen	MOL007101	dihydrotanshinoneⅠ	HTR3A
DanSen	MOL007101	dihydrotanshinoneⅠ	RXRA
DanSen	MOL007101	dihydrotanshinoneⅠ	ADRA1A
DanSen	MOL007101	dihydrotanshinoneⅠ	ADRA1B
DanSen	MOL007101	dihydrotanshinoneⅠ	ADRB2
DanSen	MOL007101	dihydrotanshinoneⅠ	GABRA1
DanSen	MOL007101	dihydrotanshinoneⅠ	HSP90AB1
DanSen	MOL007101	dihydrotanshinoneⅠ	IGHG1
DanSen	MOL007101	dihydrotanshinoneⅠ	NCOA2
DanSen	MOL007101	dihydrotanshinoneⅠ	NCOA1
DanSen	MOL007101	dihydrotanshinoneⅠ	CAMKMT
DanSen	MOL007105	epidanshenspiroketallactone	PTGS1
DanSen	MOL007105	epidanshenspiroketallactone	DRD1
DanSen	MOL007105	epidanshenspiroketallactone	CHRM3
DanSen	MOL007105	epidanshenspiroketallactone	CHRM1
DanSen	MOL007105	epidanshenspiroketallactone	ESR1
DanSen	MOL007105	epidanshenspiroketallactone	SCN5A
DanSen	MOL007105	epidanshenspiroketallactone	CHRM5
DanSen	MOL007105	epidanshenspiroketallactone	PTGS2
DanSen	MOL007105	epidanshenspiroketallactone	CHRM4
DanSen	MOL007105	epidanshenspiroketallactone	RXRA
DanSen	MOL007105	epidanshenspiroketallactone	OPRD1
DanSen	MOL007105	epidanshenspiroketallactone	ADRA1A
DanSen	MOL007105	epidanshenspiroketallactone	CHRM2
DanSen	MOL007105	epidanshenspiroketallactone	ADRA1B
DanSen	MOL007105	epidanshenspiroketallactone	ADRB2
DanSen	MOL007105	epidanshenspiroketallactone	ADRA1D
DanSen	MOL007105	epidanshenspiroketallactone	SLC6A4
DanSen	MOL007105	epidanshenspiroketallactone	OPRM1
DanSen	MOL007105	epidanshenspiroketallactone	GABRA1
DanSen	MOL007105	epidanshenspiroketallactone	HSP90AB1
DanSen	MOL007105	epidanshenspiroketallactone	CDK2
DanSen	MOL007107	C09092	CHRM3
DanSen	MOL007107	C09092	CHRM1
DanSen	MOL007107	C09092	SCN5A
DanSen	MOL007107	C09092	CA2
DanSen	MOL007107	C09092	ACHE
DanSen	MOL007107	C09092	ADRA1A
DanSen	MOL007107	C09092	CHRM2
DanSen	MOL007107	C09092	ADRA1B
DanSen	MOL007107	C09092	ADRB2
DanSen	MOL007107	C09092	ADRA1D
DanSen	MOL007107	C09092	OPRM1
DanSen	MOL007108	isocryptotanshi-none	NOS2
DanSen	MOL007108	isocryptotanshi-none	PTGS1
DanSen	MOL007108	isocryptotanshi-none	DRD1
DanSen	MOL007108	isocryptotanshi-none	CHRM3
DanSen	MOL007108	isocryptotanshi-none	CHRM1
DanSen	MOL007108	isocryptotanshi-none	ESR1
DanSen	MOL007108	isocryptotanshi-none	AR
DanSen	MOL007108	isocryptotanshi-none	SCN5A
DanSen	MOL007108	isocryptotanshi-none	CHRM5
DanSen	MOL007108	isocryptotanshi-none	PTGS2
DanSen	MOL007108	isocryptotanshi-none	CA2
DanSen	MOL007108	isocryptotanshi-none	CHRM4
DanSen	MOL007108	isocryptotanshi-none	RXRA
DanSen	MOL007108	isocryptotanshi-none	OPRD1
DanSen	MOL007108	isocryptotanshi-none	ACHE
DanSen	MOL007108	isocryptotanshi-none	ADRA1A
DanSen	MOL007108	isocryptotanshi-none	CHRM2
DanSen	MOL007108	isocryptotanshi-none	ADRA1B
DanSen	MOL007108	isocryptotanshi-none	ADRB2
DanSen	MOL007108	isocryptotanshi-none	ADRA1D
DanSen	MOL007108	isocryptotanshi-none	DRD2
DanSen	MOL007108	isocryptotanshi-none	OPRM1
DanSen	MOL007108	isocryptotanshi-none	GABRA1
DanSen	MOL007108	isocryptotanshi-none	CDK2
DanSen	MOL007108	isocryptotanshi-none	PRSS1
DanSen	MOL007108	isocryptotanshi-none	NCOA2
DanSen	MOL007108	isocryptotanshi-none	NCOA1
DanSen	MOL007111	Isotanshinone II	NOS2
DanSen	MOL007111	Isotanshinone II	DRD1
DanSen	MOL007111	Isotanshinone II	CHRM3
DanSen	MOL007111	Isotanshinone II	CHRM1
DanSen	MOL007111	Isotanshinone II	ESR1
DanSen	MOL007111	Isotanshinone II	AR
DanSen	MOL007111	Isotanshinone II	SCN5A
DanSen	MOL007111	Isotanshinone II	CHRM5
DanSen	MOL007111	Isotanshinone II	PTGS2
DanSen	MOL007111	Isotanshinone II	RXRA
DanSen	MOL007111	Isotanshinone II	OPRD1
DanSen	MOL007111	Isotanshinone II	ACHE
DanSen	MOL007111	Isotanshinone II	ADRA1A
DanSen	MOL007111	Isotanshinone II	CHRM2
DanSen	MOL007111	Isotanshinone II	ADRB2
DanSen	MOL007111	Isotanshinone II	OPRM1
DanSen	MOL007111	Isotanshinone II	ESR2
DanSen	MOL007111	Isotanshinone II	GABRA1
DanSen	MOL007111	Isotanshinone II	DPP4
DanSen	MOL007111	Isotanshinone II	GSK3B
DanSen	MOL007111	Isotanshinone II	CDK2
DanSen	MOL007111	Isotanshinone II	CHEK1
DanSen	MOL007111	Isotanshinone II	CCNA2
DanSen	MOL007115	manool	NCOA2
DanSen	MOL007119	miltionone Ⅰ	PTGS1
DanSen	MOL007119	miltionone Ⅰ	CHRM3
DanSen	MOL007119	miltionone Ⅰ	CHRM1
DanSen	MOL007119	miltionone Ⅰ	ESR1
DanSen	MOL007119	miltionone Ⅰ	AR
DanSen	MOL007119	miltionone Ⅰ	SCN5A
DanSen	MOL007119	miltionone Ⅰ	PTGS2
DanSen	MOL007119	miltionone Ⅰ	CA2
DanSen	MOL007119	miltionone Ⅰ	RXRA
DanSen	MOL007119	miltionone Ⅰ	OPRD1
DanSen	MOL007119	miltionone Ⅰ	ADRA1A
DanSen	MOL007119	miltionone Ⅰ	CHRM2
DanSen	MOL007119	miltionone Ⅰ	ADRA1B
DanSen	MOL007119	miltionone Ⅰ	ADRB2
DanSen	MOL007119	miltionone Ⅰ	OPRM1
DanSen	MOL007119	miltionone Ⅰ	NR3C1
DanSen	MOL007119	miltionone Ⅰ	GSK3B
DanSen	MOL007119	miltionone Ⅰ	CDK2
DanSen	MOL007119	miltionone Ⅰ	DPEP1
DanSen	MOL007119	miltionone Ⅰ	IGHG1
DanSen	MOL007119	miltionone Ⅰ	CCNA2
DanSen	MOL007119	miltionone Ⅰ	NCOA2
DanSen	MOL007119	miltionone Ⅰ	NCOA1
DanSen	MOL007120	miltionone Ⅱ	PTGS2
DanSen	MOL007120	miltionone Ⅱ	CA2
DanSen	MOL007120	miltionone Ⅱ	ACHE
DanSen	MOL007120	miltionone Ⅱ	PGR
DanSen	MOL007120	miltionone Ⅱ	NR3C1
DanSen	MOL007120	miltionone Ⅱ	NCOA2
DanSen	MOL007120	miltionone Ⅱ	NCOA1
DanSen	MOL007121	miltipolone	ESR1
DanSen	MOL007121	miltipolone	ACHE
DanSen	MOL007122	Miltirone	PTGS1
DanSen	MOL007122	Miltirone	DRD1
DanSen	MOL007122	Miltirone	CHRM3
DanSen	MOL007122	Miltirone	CHRM1
DanSen	MOL007122	Miltirone	ESR1
DanSen	MOL007122	Miltirone	AR
DanSen	MOL007122	Miltirone	DRD5
DanSen	MOL007122	Miltirone	SCN5A
DanSen	MOL007122	Miltirone	CHRM5
DanSen	MOL007122	Miltirone	PTGS2
DanSen	MOL007122	Miltirone	CA2
DanSen	MOL007122	Miltirone	ADRA2C
DanSen	MOL007122	Miltirone	CHRM4
DanSen	MOL007122	Miltirone	RXRA
DanSen	MOL007122	Miltirone	OPRD1
DanSen	MOL007122	Miltirone	ADRA1A
DanSen	MOL007122	Miltirone	CHRM2
DanSen	MOL007122	Miltirone	ADRA1B
DanSen	MOL007122	Miltirone	SLC6A3
DanSen	MOL007122	Miltirone	ADRB2
DanSen	MOL007122	Miltirone	ADRA1D
DanSen	MOL007122	Miltirone	OPRM1
DanSen	MOL007122	Miltirone	NCOA2
DanSen	MOL007124	neocryptotanshinone ii	PTGS1
DanSen	MOL007124	neocryptotanshinone ii	DRD1
DanSen	MOL007124	neocryptotanshinone ii	CHRM3
DanSen	MOL007124	neocryptotanshinone ii	CHRM1
DanSen	MOL007124	neocryptotanshinone ii	ESR1
DanSen	MOL007124	neocryptotanshinone ii	AR
DanSen	MOL007124	neocryptotanshinone ii	SCN5A
DanSen	MOL007124	neocryptotanshinone ii	PTGS2
DanSen	MOL007124	neocryptotanshinone ii	CA2
DanSen	MOL007124	neocryptotanshinone ii	CHRM4
DanSen	MOL007124	neocryptotanshinone ii	RXRA
DanSen	MOL007124	neocryptotanshinone ii	OPRD1
DanSen	MOL007124	neocryptotanshinone ii	ADRA1A
DanSen	MOL007124	neocryptotanshinone ii	CHRM2
DanSen	MOL007124	neocryptotanshinone ii	ADRA1B
DanSen	MOL007124	neocryptotanshinone ii	SLC6A3
DanSen	MOL007124	neocryptotanshinone ii	ADRB2
DanSen	MOL007124	neocryptotanshinone ii	ADRA1D
DanSen	MOL007124	neocryptotanshinone ii	SLC6A4
DanSen	MOL007124	neocryptotanshinone ii	OPRM1
DanSen	MOL007124	neocryptotanshinone ii	GABRA1
DanSen	MOL007124	neocryptotanshinone ii	GSK3B
DanSen	MOL007124	neocryptotanshinone ii	HSP90AB1
DanSen	MOL007124	neocryptotanshinone ii	CDK2
DanSen	MOL007124	neocryptotanshinone ii	CCNA2
DanSen	MOL007125	neocryptotanshinone	PTGS1
DanSen	MOL007125	neocryptotanshinone	CHRM3
DanSen	MOL007125	neocryptotanshinone	CHRM1
DanSen	MOL007125	neocryptotanshinone	SCN5A
DanSen	MOL007125	neocryptotanshinone	PPARG
DanSen	MOL007125	neocryptotanshinone	PTGS2
DanSen	MOL007125	neocryptotanshinone	CA2
DanSen	MOL007125	neocryptotanshinone	ADRA1B
DanSen	MOL007125	neocryptotanshinone	ADRB2
DanSen	MOL007125	neocryptotanshinone	ADRA1D
DanSen	MOL007125	neocryptotanshinone	OPRM1
DanSen	MOL007125	neocryptotanshinone	IGHG1
DanSen	MOL007125	neocryptotanshinone	NCOA2
DanSen	MOL007125	neocryptotanshinone	NCOA1
DanSen	MOL007127	1-methyl-8,9-dihydro-7H-naphtho[5,6-g]benzofuran-6,10,11-trione	PTGS1
DanSen	MOL007127	1-methyl-8,9-dihydro-7H-naphtho[5,6-g]benzofuran-6,10,11-trione	DRD1
DanSen	MOL007127	1-methyl-8,9-dihydro-7H-naphtho[5,6-g]benzofuran-6,10,11-trione	CHRM3
DanSen	MOL007127	1-methyl-8,9-dihydro-7H-naphtho[5,6-g]benzofuran-6,10,11-trione	SCN5A
DanSen	MOL007127	1-methyl-8,9-dihydro-7H-naphtho[5,6-g]benzofuran-6,10,11-trione	CHRM5
DanSen	MOL007127	1-methyl-8,9-dihydro-7H-naphtho[5,6-g]benzofuran-6,10,11-trione	PTGS2
DanSen	MOL007127	1-methyl-8,9-dihydro-7H-naphtho[5,6-g]benzofuran-6,10,11-trione	CA2
DanSen	MOL007127	1-methyl-8,9-dihydro-7H-naphtho[5,6-g]benzofuran-6,10,11-trione	RXRA
DanSen	MOL007127	1-methyl-8,9-dihydro-7H-naphtho[5,6-g]benzofuran-6,10,11-trione	ACHE
DanSen	MOL007127	1-methyl-8,9-dihydro-7H-naphtho[5,6-g]benzofuran-6,10,11-trione	ADRA1A
DanSen	MOL007127	1-methyl-8,9-dihydro-7H-naphtho[5,6-g]benzofuran-6,10,11-trione	ADRB2
DanSen	MOL007127	1-methyl-8,9-dihydro-7H-naphtho[5,6-g]benzofuran-6,10,11-trione	OPRM1
DanSen	MOL007127	1-methyl-8,9-dihydro-7H-naphtho[5,6-g]benzofuran-6,10,11-trione	GABRA1
DanSen	MOL007127	1-methyl-8,9-dihydro-7H-naphtho[5,6-g]benzofuran-6,10,11-trione	DPP4
DanSen	MOL007127	1-methyl-8,9-dihydro-7H-naphtho[5,6-g]benzofuran-6,10,11-trione	HSP90AB1
DanSen	MOL007127	1-methyl-8,9-dihydro-7H-naphtho[5,6-g]benzofuran-6,10,11-trione	IGHG1
DanSen	MOL007127	1-methyl-8,9-dihydro-7H-naphtho[5,6-g]benzofuran-6,10,11-trione	NCOA1
DanSen	MOL007130	prolithospermic acid	NOS2
DanSen	MOL007130	prolithospermic acid	PTGS1
DanSen	MOL007130	prolithospermic acid	ESR1
DanSen	MOL007130	prolithospermic acid	AR
DanSen	MOL007130	prolithospermic acid	PTGS2
DanSen	MOL007130	prolithospermic acid	HSP90AB1
DanSen	MOL007130	prolithospermic acid	PRSS1
DanSen	MOL007130	prolithospermic acid	CAMKMT
DanSen	MOL007132	(2R)-3-(3,4-dihydroxyphenyl)-2-[(Z)-3-(3,4-dihydroxyphenyl)acryloyl]oxy-propionic acid	ESR1
DanSen	MOL007132	(2R)-3-(3,4-dihydroxyphenyl)-2-[(Z)-3-(3,4-dihydroxyphenyl)acryloyl]oxy-propionic acid	AR
DanSen	MOL007132	(2R)-3-(3,4-dihydroxyphenyl)-2-[(Z)-3-(3,4-dihydroxyphenyl)acryloyl]oxy-propionic acid	PPARG
DanSen	MOL007132	(2R)-3-(3,4-dihydroxyphenyl)-2-[(Z)-3-(3,4-dihydroxyphenyl)acryloyl]oxy-propionic acid	PTGS2
DanSen	MOL007132	(2R)-3-(3,4-dihydroxyphenyl)-2-[(Z)-3-(3,4-dihydroxyphenyl)acryloyl]oxy-propionic acid	DPP4
DanSen	MOL007132	(2R)-3-(3,4-dihydroxyphenyl)-2-[(Z)-3-(3,4-dihydroxyphenyl)acryloyl]oxy-propionic acid	PRSS1
DanSen	MOL007132	(2R)-3-(3,4-dihydroxyphenyl)-2-[(Z)-3-(3,4-dihydroxyphenyl)acryloyl]oxy-propionic acid	CCNA2
DanSen	MOL007141	salvianolic acid g	PTGS2
DanSen	MOL007142	salvianolic acid j	F7
DanSen	MOL007142	salvianolic acid j	PRSS1
DanSen	MOL007143	salvilenone Ⅰ	PTGS2
DanSen	MOL007143	salvilenone Ⅰ	RXRA
DanSen	MOL007143	salvilenone Ⅰ	ACHE
DanSen	MOL007143	salvilenone Ⅰ	PGR
DanSen	MOL007143	salvilenone Ⅰ	NR3C1
DanSen	MOL007143	salvilenone Ⅰ	NCOA2
DanSen	MOL007143	salvilenone Ⅰ	NCOA1
DanSen	MOL007145	salviolone	PTGS1
DanSen	MOL007145	salviolone	DRD1
DanSen	MOL007145	salviolone	CHRM3
DanSen	MOL007145	salviolone	CHRM1
DanSen	MOL007145	salviolone	DRD5
DanSen	MOL007145	salviolone	SCN5A
DanSen	MOL007145	salviolone	CHRM5
DanSen	MOL007145	salviolone	PTGS2
DanSen	MOL007145	salviolone	ADRA2A
DanSen	MOL007145	salviolone	HTR3A
DanSen	MOL007145	salviolone	CHRM4
DanSen	MOL007145	salviolone	OPRD1
DanSen	MOL007145	salviolone	ACHE
DanSen	MOL007145	salviolone	SLC6A2
DanSen	MOL007145	salviolone	ADRA1A
DanSen	MOL007145	salviolone	CHRM2
DanSen	MOL007145	salviolone	ADRA2B
DanSen	MOL007145	salviolone	ADRA1B
DanSen	MOL007145	salviolone	SLC6A3
DanSen	MOL007145	salviolone	ADRB2
DanSen	MOL007145	salviolone	CHRNA2
DanSen	MOL007145	salviolone	SLC6A4
DanSen	MOL007145	salviolone	DRD2
DanSen	MOL007145	salviolone	OPRM1
DanSen	MOL007145	salviolone	GABRA1
DanSen	MOL007145	salviolone	GABRG3
DanSen	MOL007145	salviolone	GABRE
DanSen	MOL007150	(6S)-6-hydroxy-1-methyl-6-methylol-8,9-dihydro-7H-naphtho[8,7-g]benzofuran-10,11-quinone	PTGS2
DanSen	MOL007150	(6S)-6-hydroxy-1-methyl-6-methylol-8,9-dihydro-7H-naphtho[8,7-g]benzofuran-10,11-quinone	CA2
DanSen	MOL007150	(6S)-6-hydroxy-1-methyl-6-methylol-8,9-dihydro-7H-naphtho[8,7-g]benzofuran-10,11-quinone	ACHE
DanSen	MOL007150	(6S)-6-hydroxy-1-methyl-6-methylol-8,9-dihydro-7H-naphtho[8,7-g]benzofuran-10,11-quinone	DPP4
DanSen	MOL007150	(6S)-6-hydroxy-1-methyl-6-methylol-8,9-dihydro-7H-naphtho[8,7-g]benzofuran-10,11-quinone	HSP90AB1
DanSen	MOL007150	(6S)-6-hydroxy-1-methyl-6-methylol-8,9-dihydro-7H-naphtho[8,7-g]benzofuran-10,11-quinone	PRSS1
DanSen	MOL007150	(6S)-6-hydroxy-1-methyl-6-methylol-8,9-dihydro-7H-naphtho[8,7-g]benzofuran-10,11-quinone	NCOA1
DanSen	MOL007151	Tanshindiol B	PTGS2
DanSen	MOL007151	Tanshindiol B	CA2
DanSen	MOL007151	Tanshindiol B	ACHE
DanSen	MOL007151	Tanshindiol B	DPP4
DanSen	MOL007151	Tanshindiol B	HSP90AB1
DanSen	MOL007151	Tanshindiol B	NCOA1
DanSen	MOL007152	Przewaquinone E	PTGS2
DanSen	MOL007152	Przewaquinone E	CA2
DanSen	MOL007152	Przewaquinone E	ACHE
DanSen	MOL007152	Przewaquinone E	DPP4
DanSen	MOL007152	Przewaquinone E	HSP90AB1
DanSen	MOL007152	Przewaquinone E	NCOA1
DanSen	MOL007154	tanshinone iia	DRD1
DanSen	MOL007154	tanshinone iia	CHRM3
DanSen	MOL007154	tanshinone iia	CHRM1
DanSen	MOL007154	tanshinone iia	SCN5A
DanSen	MOL007154	tanshinone iia	CHRM5
DanSen	MOL007154	tanshinone iia	PTGS2
DanSen	MOL007154	tanshinone iia	CHRM4
DanSen	MOL007154	tanshinone iia	OPRD1
DanSen	MOL007154	tanshinone iia	ACHE
DanSen	MOL007154	tanshinone iia	ADRA1A
DanSen	MOL007154	tanshinone iia	CHRM2
DanSen	MOL007154	tanshinone iia	ADRB2
DanSen	MOL007154	tanshinone iia	OPRM1
DanSen	MOL007154	tanshinone iia	DPP4
DanSen	MOL007154	tanshinone iia	NCOA1
DanSen	MOL007154	tanshinone iia	RXRA
DanSen	MOL007154	tanshinone iia	RELA
DanSen	MOL007154	tanshinone iia	BCL2
DanSen	MOL007154	tanshinone iia	FOS
DanSen	MOL007154	tanshinone iia	CDKN1A
DanSen	MOL007154	tanshinone iia	MMP9
DanSen	MOL007154	tanshinone iia	JUN
DanSen	MOL007154	tanshinone iia	AHSA1
DanSen	MOL007154	tanshinone iia	CASP3
DanSen	MOL007154	tanshinone iia	TP53
DanSen	MOL007154	tanshinone iia	NFKBIA
DanSen	MOL007154	tanshinone iia	FASN
DanSen	MOL007154	tanshinone iia	EDNRA
DanSen	MOL007154	tanshinone iia	EDN1
DanSen	MOL007154	tanshinone iia	CYP3A4
DanSen	MOL007154	tanshinone iia	CYP1A2
DanSen	MOL007154	tanshinone iia	MYC
DanSen	MOL007154	tanshinone iia	CYP1A1
DanSen	MOL007154	tanshinone iia	NR1I2
DanSen	MOL007154	tanshinone iia	NPM1
DanSen	MOL007154	tanshinone iia	ECE1
DanSen	MOL007154	tanshinone iia	PARP4
DanSen	MOL007154	tanshinone iia	CALCR
DanSen	MOL007154	tanshinone iia	ITGB3
DanSen	MOL007155	(6S)-6-(hydroxymethyl)-1,6-dimethyl-8,9-dihydro-7H-naphtho[8,7-g]benzofuran-10,11-dione	CHRM1
DanSen	MOL007155	(6S)-6-(hydroxymethyl)-1,6-dimethyl-8,9-dihydro-7H-naphtho[8,7-g]benzofuran-10,11-dione	SCN5A
DanSen	MOL007155	(6S)-6-(hydroxymethyl)-1,6-dimethyl-8,9-dihydro-7H-naphtho[8,7-g]benzofuran-10,11-dione	PTGS2
DanSen	MOL007155	(6S)-6-(hydroxymethyl)-1,6-dimethyl-8,9-dihydro-7H-naphtho[8,7-g]benzofuran-10,11-dione	OPRD1
DanSen	MOL007155	(6S)-6-(hydroxymethyl)-1,6-dimethyl-8,9-dihydro-7H-naphtho[8,7-g]benzofuran-10,11-dione	ACHE
DanSen	MOL007155	(6S)-6-(hydroxymethyl)-1,6-dimethyl-8,9-dihydro-7H-naphtho[8,7-g]benzofuran-10,11-dione	ADRA1A
DanSen	MOL007155	(6S)-6-(hydroxymethyl)-1,6-dimethyl-8,9-dihydro-7H-naphtho[8,7-g]benzofuran-10,11-dione	ADRB2
DanSen	MOL007155	(6S)-6-(hydroxymethyl)-1,6-dimethyl-8,9-dihydro-7H-naphtho[8,7-g]benzofuran-10,11-dione	OPRM1
DanSen	MOL007155	(6S)-6-(hydroxymethyl)-1,6-dimethyl-8,9-dihydro-7H-naphtho[8,7-g]benzofuran-10,11-dione	DPP4
DanSen	MOL007155	(6S)-6-(hydroxymethyl)-1,6-dimethyl-8,9-dihydro-7H-naphtho[8,7-g]benzofuran-10,11-dione	PRSS1
DanSen	MOL007155	(6S)-6-(hydroxymethyl)-1,6-dimethyl-8,9-dihydro-7H-naphtho[8,7-g]benzofuran-10,11-dione	NCOA1
DanSen	MOL007156	tanshinone Ⅵ	PTGS1
DanSen	MOL007156	tanshinone Ⅵ	ESR1
DanSen	MOL007156	tanshinone Ⅵ	AR
DanSen	MOL007156	tanshinone Ⅵ	SCN5A
DanSen	MOL007156	tanshinone Ⅵ	PPARG
DanSen	MOL007156	tanshinone Ⅵ	PTGS2
DanSen	MOL007156	tanshinone Ⅵ	HSP90AB1
DanSen	MOL007156	tanshinone Ⅵ	DPEP1
DanSen	MOL007156	tanshinone Ⅵ	IGHG1
DanSen	MOL007156	tanshinone Ⅵ	NCOA2
DanSen	MOL007156	tanshinone Ⅵ	NCOA1
DanSen	MOL007156	tanshinone Ⅵ	CAMKMT
GouTeng	MOL000358	beta-sitosterol	PGR
GouTeng	MOL000358	beta-sitosterol	NCOA2
GouTeng	MOL000358	beta-sitosterol	PTGS1
GouTeng	MOL000358	beta-sitosterol	PTGS2
GouTeng	MOL000358	beta-sitosterol	HSP90AB1
GouTeng	MOL000358	beta-sitosterol	KCNH2
GouTeng	MOL000358	beta-sitosterol	DRD1
GouTeng	MOL000358	beta-sitosterol	CHRM3
GouTeng	MOL000358	beta-sitosterol	CHRM1
GouTeng	MOL000358	beta-sitosterol	SCN5A
GouTeng	MOL000358	beta-sitosterol	CHRM4
GouTeng	MOL000358	beta-sitosterol	ADRA1A
GouTeng	MOL000358	beta-sitosterol	CHRM2
GouTeng	MOL000358	beta-sitosterol	ADRA1B
GouTeng	MOL000358	beta-sitosterol	ADRB2
GouTeng	MOL000358	beta-sitosterol	CHRNA2
GouTeng	MOL000358	beta-sitosterol	SLC6A4
GouTeng	MOL000358	beta-sitosterol	OPRM1
GouTeng	MOL000358	beta-sitosterol	GABRA1
GouTeng	MOL000358	beta-sitosterol	BCL2
GouTeng	MOL000358	beta-sitosterol	BAX
GouTeng	MOL000358	beta-sitosterol	CASP9
GouTeng	MOL000358	beta-sitosterol	JUN
GouTeng	MOL000358	beta-sitosterol	CASP3
GouTeng	MOL000358	beta-sitosterol	CASP8
GouTeng	MOL000358	beta-sitosterol	PRKCA
GouTeng	MOL000358	beta-sitosterol	PON1
GouTeng	MOL000358	beta-sitosterol	MAP2
GouTeng	MOL000359	sitosterol	PGR
GouTeng	MOL000359	sitosterol	NCOA2
GouTeng	MOL000359	sitosterol	NR3C2
GouTeng	MOL000422	kaempferol	NOS2
GouTeng	MOL000422	kaempferol	PTGS1
GouTeng	MOL000422	kaempferol	AR
GouTeng	MOL000422	kaempferol	PPARG
GouTeng	MOL000422	kaempferol	PTGS2
GouTeng	MOL000422	kaempferol	HSP90AB1
GouTeng	MOL000422	kaempferol	NCOA2
GouTeng	MOL000422	kaempferol	DPP4
GouTeng	MOL000422	kaempferol	PRSS1
GouTeng	MOL000422	kaempferol	PGR
GouTeng	MOL000422	kaempferol	CHRM1
GouTeng	MOL000422	kaempferol	ACHE
GouTeng	MOL000422	kaempferol	SLC6A2
GouTeng	MOL000422	kaempferol	CHRM2
GouTeng	MOL000422	kaempferol	ADRA1B
GouTeng	MOL000422	kaempferol	GABRA1
GouTeng	MOL000422	kaempferol	F7
GouTeng	MOL000422	kaempferol	CAMKMT
GouTeng	MOL000422	kaempferol	RELA
GouTeng	MOL000422	kaempferol	IKBKB
GouTeng	MOL000422	kaempferol	AKT1
GouTeng	MOL000422	kaempferol	BCL2
GouTeng	MOL000422	kaempferol	BAX
GouTeng	MOL000422	kaempferol	TNFAIP6
GouTeng	MOL000422	kaempferol	JUN
GouTeng	MOL000422	kaempferol	AHSA1
GouTeng	MOL000422	kaempferol	CASP3
GouTeng	MOL000422	kaempferol	MAPK8
GouTeng	MOL000422	kaempferol	MMP1
GouTeng	MOL000422	kaempferol	STAT1
GouTeng	MOL000422	kaempferol	CDK1
GouTeng	MOL000422	kaempferol	PPARG
GouTeng	MOL000422	kaempferol	HMOX1
GouTeng	MOL000422	kaempferol	CYP3A4
GouTeng	MOL000422	kaempferol	CYP1A2
GouTeng	MOL000422	kaempferol	CYP1A1
GouTeng	MOL000422	kaempferol	ICAM1
GouTeng	MOL000422	kaempferol	SELE
GouTeng	MOL000422	kaempferol	VCAM1
GouTeng	MOL000422	kaempferol	NR1I2
GouTeng	MOL000422	kaempferol	CYP1B1
GouTeng	MOL000422	kaempferol	ALOX5
GouTeng	MOL000422	kaempferol	HAS2
GouTeng	MOL000422	kaempferol	GSTP1
GouTeng	MOL000422	kaempferol	AHR
GouTeng	MOL000422	kaempferol	PSMD3
GouTeng	MOL000422	kaempferol	SLC2A4
GouTeng	MOL000422	kaempferol	NR1I3
GouTeng	MOL000422	kaempferol	INSRR
GouTeng	MOL000422	kaempferol	DIO1
GouTeng	MOL000422	kaempferol	PPP3CA
GouTeng	MOL000422	kaempferol	GSTM1
GouTeng	MOL000422	kaempferol	GSTM2
GouTeng	MOL000422	kaempferol	AKR1C3
GouTeng	MOL000422	kaempferol	SLPI
GouTeng	MOL000073	ent-Epicatechin	PTGS1
GouTeng	MOL000073	ent-Epicatechin	ESR1
GouTeng	MOL000073	ent-Epicatechin	PTGS2
GouTeng	MOL000073	ent-Epicatechin	HSP90AB1
GouTeng	MOL000073	ent-Epicatechin	DPEP1
GouTeng	MOL008456	(3E,4R)-4-(1,3-benzodioxol-5-ylmethyl)-3-[(3,4,5-trimethoxyphenyl)methylidene]oxolan-2-one	PTGS1
GouTeng	MOL008456	(3E,4R)-4-(1,3-benzodioxol-5-ylmethyl)-3-[(3,4,5-trimethoxyphenyl)methylidene]oxolan-2-one	KCNH2
GouTeng	MOL008456	(3E,4R)-4-(1,3-benzodioxol-5-ylmethyl)-3-[(3,4,5-trimethoxyphenyl)methylidene]oxolan-2-one	SCN5A
GouTeng	MOL008456	(3E,4R)-4-(1,3-benzodioxol-5-ylmethyl)-3-[(3,4,5-trimethoxyphenyl)methylidene]oxolan-2-one	PTGS2
GouTeng	MOL008456	(3E,4R)-4-(1,3-benzodioxol-5-ylmethyl)-3-[(3,4,5-trimethoxyphenyl)methylidene]oxolan-2-one	F7
GouTeng	MOL008456	(3E,4R)-4-(1,3-benzodioxol-5-ylmethyl)-3-[(3,4,5-trimethoxyphenyl)methylidene]oxolan-2-one	KDR
GouTeng	MOL008456	(3E,4R)-4-(1,3-benzodioxol-5-ylmethyl)-3-[(3,4,5-trimethoxyphenyl)methylidene]oxolan-2-one	MET
GouTeng	MOL008456	(3E,4R)-4-(1,3-benzodioxol-5-ylmethyl)-3-[(3,4,5-trimethoxyphenyl)methylidene]oxolan-2-one	HSP90AB1
GouTeng	MOL008456	(3E,4R)-4-(1,3-benzodioxol-5-ylmethyl)-3-[(3,4,5-trimethoxyphenyl)methylidene]oxolan-2-one	NCOA2
GouTeng	MOL008456	(3E,4R)-4-(1,3-benzodioxol-5-ylmethyl)-3-[(3,4,5-trimethoxyphenyl)methylidene]oxolan-2-one	NCOA1
GouTeng	MOL008456	(3E,4R)-4-(1,3-benzodioxol-5-ylmethyl)-3-[(3,4,5-trimethoxyphenyl)methylidene]oxolan-2-one	PDE10A
GouTeng	MOL008456	(3E,4R)-4-(1,3-benzodioxol-5-ylmethyl)-3-[(3,4,5-trimethoxyphenyl)methylidene]oxolan-2-one	CAMKMT
GouTeng	MOL008457	Tetrahydroalstonine	NOS2
GouTeng	MOL008457	Tetrahydroalstonine	PTGS1
GouTeng	MOL008457	Tetrahydroalstonine	DRD1
GouTeng	MOL008457	Tetrahydroalstonine	CHRM3
GouTeng	MOL008457	Tetrahydroalstonine	KCNH2
GouTeng	MOL008457	Tetrahydroalstonine	CHRM1
GouTeng	MOL008457	Tetrahydroalstonine	AR
GouTeng	MOL008457	Tetrahydroalstonine	SCN5A
GouTeng	MOL008457	Tetrahydroalstonine	PPARG
GouTeng	MOL008457	Tetrahydroalstonine	CHRM5
GouTeng	MOL008457	Tetrahydroalstonine	PTGS2
GouTeng	MOL008457	Tetrahydroalstonine	ADRA2C
GouTeng	MOL008457	Tetrahydroalstonine	CHRM4
GouTeng	MOL008457	Tetrahydroalstonine	OPRD1
GouTeng	MOL008457	Tetrahydroalstonine	ACHE
GouTeng	MOL008457	Tetrahydroalstonine	ADRA1B
GouTeng	MOL008457	Tetrahydroalstonine	ADRB2
GouTeng	MOL008457	Tetrahydroalstonine	ADRA1D
GouTeng	MOL008457	Tetrahydroalstonine	SLC6A4
GouTeng	MOL008457	Tetrahydroalstonine	OPRM1
GouTeng	MOL008457	Tetrahydroalstonine	DPP4
GouTeng	MOL008457	Tetrahydroalstonine	HSP90AB1
GouTeng	MOL008457	Tetrahydroalstonine	PRSS1
GouTeng	MOL008457	Tetrahydroalstonine	CAMKMT
GouTeng	MOL008458	Angustidine	NOS2
GouTeng	MOL008458	Angustidine	PTGS1
GouTeng	MOL008458	Angustidine	KCNH2
GouTeng	MOL008458	Angustidine	AR
GouTeng	MOL008458	Angustidine	PTGS2
GouTeng	MOL008458	Angustidine	HTR3A
GouTeng	MOL008458	Angustidine	RXRA
GouTeng	MOL008458	Angustidine	ACHE
GouTeng	MOL008458	Angustidine	HSP90AB1
GouTeng	MOL008458	Angustidine	CHEK1
GouTeng	MOL008458	Angustidine	PRSS1
GouTeng	MOL008458	Angustidine	NCOA2
GouTeng	MOL008460	geissoschizinc acid	NOS2
GouTeng	MOL008460	geissoschizinc acid	PTGS1
GouTeng	MOL008460	geissoschizinc acid	CHRM3
GouTeng	MOL008460	geissoschizinc acid	KCNH2
GouTeng	MOL008460	geissoschizinc acid	CHRM1
GouTeng	MOL008460	geissoschizinc acid	AR
GouTeng	MOL008460	geissoschizinc acid	SCN5A
GouTeng	MOL008460	geissoschizinc acid	PPARG
GouTeng	MOL008460	geissoschizinc acid	CHRM5
GouTeng	MOL008460	geissoschizinc acid	PTGS2
GouTeng	MOL008460	geissoschizinc acid	CA2
GouTeng	MOL008460	geissoschizinc acid	F7
GouTeng	MOL008460	geissoschizinc acid	OPRD1
GouTeng	MOL008460	geissoschizinc acid	ADRA1B
GouTeng	MOL008460	geissoschizinc acid	ADRB2
GouTeng	MOL008460	geissoschizinc acid	DPP4
GouTeng	MOL008460	geissoschizinc acid	HSP90AB1
GouTeng	MOL008460	geissoschizinc acid	PRSS1
GouTeng	MOL008460	geissoschizinc acid	CAMKMT
GouTeng	MOL008463	SMR000232338	NOS2
GouTeng	MOL008463	SMR000232338	CHRM3
GouTeng	MOL008463	SMR000232338	CHRM1
GouTeng	MOL008463	SMR000232338	ESR1
GouTeng	MOL008463	SMR000232338	AR
GouTeng	MOL008463	SMR000232338	SCN5A
GouTeng	MOL008463	SMR000232338	CHRM5
GouTeng	MOL008463	SMR000232338	PTGS2
GouTeng	MOL008463	SMR000232338	OPRD1
GouTeng	MOL008463	SMR000232338	ACHE
GouTeng	MOL008463	SMR000232338	OPRM1
GouTeng	MOL008463	SMR000232338	DPP4
GouTeng	MOL008463	SMR000232338	HSP90AB1
GouTeng	MOL008463	SMR000232338	ADRA1B
GouTeng	MOL008465	(E)-16,17-Didehydro-17-methoxy-17,18-seco-3-beta-yohimban-16-carboxylic acid methyl ester	PTGS1
GouTeng	MOL008465	(E)-16,17-Didehydro-17-methoxy-17,18-seco-3-beta-yohimban-16-carboxylic acid methyl ester	CHRM3
GouTeng	MOL008465	(E)-16,17-Didehydro-17-methoxy-17,18-seco-3-beta-yohimban-16-carboxylic acid methyl ester	KCNH2
GouTeng	MOL008465	(E)-16,17-Didehydro-17-methoxy-17,18-seco-3-beta-yohimban-16-carboxylic acid methyl ester	CHRM1
GouTeng	MOL008465	(E)-16,17-Didehydro-17-methoxy-17,18-seco-3-beta-yohimban-16-carboxylic acid methyl ester	AR
GouTeng	MOL008465	(E)-16,17-Didehydro-17-methoxy-17,18-seco-3-beta-yohimban-16-carboxylic acid methyl ester	SCN5A
GouTeng	MOL008465	(E)-16,17-Didehydro-17-methoxy-17,18-seco-3-beta-yohimban-16-carboxylic acid methyl ester	PPARG
GouTeng	MOL008465	(E)-16,17-Didehydro-17-methoxy-17,18-seco-3-beta-yohimban-16-carboxylic acid methyl ester	CHRM5
GouTeng	MOL008465	(E)-16,17-Didehydro-17-methoxy-17,18-seco-3-beta-yohimban-16-carboxylic acid methyl ester	PTGS2
GouTeng	MOL008465	(E)-16,17-Didehydro-17-methoxy-17,18-seco-3-beta-yohimban-16-carboxylic acid methyl ester	HTR3A
GouTeng	MOL008465	(E)-16,17-Didehydro-17-methoxy-17,18-seco-3-beta-yohimban-16-carboxylic acid methyl ester	ADRA2C
GouTeng	MOL008465	(E)-16,17-Didehydro-17-methoxy-17,18-seco-3-beta-yohimban-16-carboxylic acid methyl ester	CHRM4
GouTeng	MOL008465	(E)-16,17-Didehydro-17-methoxy-17,18-seco-3-beta-yohimban-16-carboxylic acid methyl ester	RXRA
GouTeng	MOL008465	(E)-16,17-Didehydro-17-methoxy-17,18-seco-3-beta-yohimban-16-carboxylic acid methyl ester	OPRD1
GouTeng	MOL008465	(E)-16,17-Didehydro-17-methoxy-17,18-seco-3-beta-yohimban-16-carboxylic acid methyl ester	ACHE
GouTeng	MOL008465	(E)-16,17-Didehydro-17-methoxy-17,18-seco-3-beta-yohimban-16-carboxylic acid methyl ester	ADRA2B
GouTeng	MOL008465	(E)-16,17-Didehydro-17-methoxy-17,18-seco-3-beta-yohimban-16-carboxylic acid methyl ester	ADRA1B
GouTeng	MOL008465	(E)-16,17-Didehydro-17-methoxy-17,18-seco-3-beta-yohimban-16-carboxylic acid methyl ester	ADRB2
GouTeng	MOL008465	(E)-16,17-Didehydro-17-methoxy-17,18-seco-3-beta-yohimban-16-carboxylic acid methyl ester	ADRA1D
GouTeng	MOL008465	(E)-16,17-Didehydro-17-methoxy-17,18-seco-3-beta-yohimban-16-carboxylic acid methyl ester	SLC6A4
GouTeng	MOL008465	(E)-16,17-Didehydro-17-methoxy-17,18-seco-3-beta-yohimban-16-carboxylic acid methyl ester	OPRM1
GouTeng	MOL008465	(E)-16,17-Didehydro-17-methoxy-17,18-seco-3-beta-yohimban-16-carboxylic acid methyl ester	DPP4
GouTeng	MOL008465	(E)-16,17-Didehydro-17-methoxy-17,18-seco-3-beta-yohimban-16-carboxylic acid methyl ester	BACE2
GouTeng	MOL008465	(E)-16,17-Didehydro-17-methoxy-17,18-seco-3-beta-yohimban-16-carboxylic acid methyl ester	HSP90AB1
GouTeng	MOL008465	(E)-16,17-Didehydro-17-methoxy-17,18-seco-3-beta-yohimban-16-carboxylic acid methyl ester	RXRB
GouTeng	MOL008465	(E)-16,17-Didehydro-17-methoxy-17,18-seco-3-beta-yohimban-16-carboxylic acid methyl ester	CAMKMT
GouTeng	MOL008467	Rhynchophylline A	NOS2
GouTeng	MOL008467	Rhynchophylline A	PTGS1
GouTeng	MOL008467	Rhynchophylline A	CHRM3
GouTeng	MOL008467	Rhynchophylline A	KCNH2
GouTeng	MOL008467	Rhynchophylline A	CHRM1
GouTeng	MOL008467	Rhynchophylline A	ESR1
GouTeng	MOL008467	Rhynchophylline A	AR
GouTeng	MOL008467	Rhynchophylline A	SCN5A
GouTeng	MOL008467	Rhynchophylline A	CHRM5
GouTeng	MOL008467	Rhynchophylline A	PTGS2
GouTeng	MOL008467	Rhynchophylline A	CHRM4
GouTeng	MOL008467	Rhynchophylline A	OPRD1
GouTeng	MOL008467	Rhynchophylline A	ACHE
GouTeng	MOL008467	Rhynchophylline A	ADRA1B
GouTeng	MOL008467	Rhynchophylline A	OPRM1
GouTeng	MOL008467	Rhynchophylline A	DPP4
GouTeng	MOL008467	Rhynchophylline A	HSP90AB1
GouTeng	MOL008467	Rhynchophylline A	CDK2
GouTeng	MOL008468	methyl (E)-2-[(2S,3Z,12bS)-3-ethylidene-2,4,6,7,12,12b-hexahydro-1H-indolo[3,2-h]quinolizin-2-yl]-3-methoxyprop-2-enoate	NOS2
GouTeng	MOL008468	methyl (E)-2-[(2S,3Z,12bS)-3-ethylidene-2,4,6,7,12,12b-hexahydro-1H-indolo[3,2-h]quinolizin-2-yl]-3-methoxyprop-2-enoate	PTGS1
GouTeng	MOL008468	methyl (E)-2-[(2S,3Z,12bS)-3-ethylidene-2,4,6,7,12,12b-hexahydro-1H-indolo[3,2-h]quinolizin-2-yl]-3-methoxyprop-2-enoate	CHRM3
GouTeng	MOL008468	methyl (E)-2-[(2S,3Z,12bS)-3-ethylidene-2,4,6,7,12,12b-hexahydro-1H-indolo[3,2-h]quinolizin-2-yl]-3-methoxyprop-2-enoate	KCNH2
GouTeng	MOL008468	methyl (E)-2-[(2S,3Z,12bS)-3-ethylidene-2,4,6,7,12,12b-hexahydro-1H-indolo[3,2-h]quinolizin-2-yl]-3-methoxyprop-2-enoate	CHRM1
GouTeng	MOL008468	methyl (E)-2-[(2S,3Z,12bS)-3-ethylidene-2,4,6,7,12,12b-hexahydro-1H-indolo[3,2-h]quinolizin-2-yl]-3-methoxyprop-2-enoate	ESR1
GouTeng	MOL008468	methyl (E)-2-[(2S,3Z,12bS)-3-ethylidene-2,4,6,7,12,12b-hexahydro-1H-indolo[3,2-h]quinolizin-2-yl]-3-methoxyprop-2-enoate	AR
GouTeng	MOL008468	methyl (E)-2-[(2S,3Z,12bS)-3-ethylidene-2,4,6,7,12,12b-hexahydro-1H-indolo[3,2-h]quinolizin-2-yl]-3-methoxyprop-2-enoate	SCN5A
GouTeng	MOL008468	methyl (E)-2-[(2S,3Z,12bS)-3-ethylidene-2,4,6,7,12,12b-hexahydro-1H-indolo[3,2-h]quinolizin-2-yl]-3-methoxyprop-2-enoate	PPARG
GouTeng	MOL008468	methyl (E)-2-[(2S,3Z,12bS)-3-ethylidene-2,4,6,7,12,12b-hexahydro-1H-indolo[3,2-h]quinolizin-2-yl]-3-methoxyprop-2-enoate	CHRM5
GouTeng	MOL008468	methyl (E)-2-[(2S,3Z,12bS)-3-ethylidene-2,4,6,7,12,12b-hexahydro-1H-indolo[3,2-h]quinolizin-2-yl]-3-methoxyprop-2-enoate	PTGS2
GouTeng	MOL008468	methyl (E)-2-[(2S,3Z,12bS)-3-ethylidene-2,4,6,7,12,12b-hexahydro-1H-indolo[3,2-h]quinolizin-2-yl]-3-methoxyprop-2-enoate	HTR3A
GouTeng	MOL008468	methyl (E)-2-[(2S,3Z,12bS)-3-ethylidene-2,4,6,7,12,12b-hexahydro-1H-indolo[3,2-h]quinolizin-2-yl]-3-methoxyprop-2-enoate	F7
GouTeng	MOL008468	methyl (E)-2-[(2S,3Z,12bS)-3-ethylidene-2,4,6,7,12,12b-hexahydro-1H-indolo[3,2-h]quinolizin-2-yl]-3-methoxyprop-2-enoate	CHRM4
GouTeng	MOL008468	methyl (E)-2-[(2S,3Z,12bS)-3-ethylidene-2,4,6,7,12,12b-hexahydro-1H-indolo[3,2-h]quinolizin-2-yl]-3-methoxyprop-2-enoate	RXRA
GouTeng	MOL008468	methyl (E)-2-[(2S,3Z,12bS)-3-ethylidene-2,4,6,7,12,12b-hexahydro-1H-indolo[3,2-h]quinolizin-2-yl]-3-methoxyprop-2-enoate	OPRD1
GouTeng	MOL008468	methyl (E)-2-[(2S,3Z,12bS)-3-ethylidene-2,4,6,7,12,12b-hexahydro-1H-indolo[3,2-h]quinolizin-2-yl]-3-methoxyprop-2-enoate	ACHE
GouTeng	MOL008468	methyl (E)-2-[(2S,3Z,12bS)-3-ethylidene-2,4,6,7,12,12b-hexahydro-1H-indolo[3,2-h]quinolizin-2-yl]-3-methoxyprop-2-enoate	ADRA1B
GouTeng	MOL008468	methyl (E)-2-[(2S,3Z,12bS)-3-ethylidene-2,4,6,7,12,12b-hexahydro-1H-indolo[3,2-h]quinolizin-2-yl]-3-methoxyprop-2-enoate	ADRB2
GouTeng	MOL008468	methyl (E)-2-[(2S,3Z,12bS)-3-ethylidene-2,4,6,7,12,12b-hexahydro-1H-indolo[3,2-h]quinolizin-2-yl]-3-methoxyprop-2-enoate	ADRA1D
GouTeng	MOL008468	methyl (E)-2-[(2S,3Z,12bS)-3-ethylidene-2,4,6,7,12,12b-hexahydro-1H-indolo[3,2-h]quinolizin-2-yl]-3-methoxyprop-2-enoate	OPRM1
GouTeng	MOL008468	methyl (E)-2-[(2S,3Z,12bS)-3-ethylidene-2,4,6,7,12,12b-hexahydro-1H-indolo[3,2-h]quinolizin-2-yl]-3-methoxyprop-2-enoate	ESR2
GouTeng	MOL008468	methyl (E)-2-[(2S,3Z,12bS)-3-ethylidene-2,4,6,7,12,12b-hexahydro-1H-indolo[3,2-h]quinolizin-2-yl]-3-methoxyprop-2-enoate	DPP4
GouTeng	MOL008468	methyl (E)-2-[(2S,3Z,12bS)-3-ethylidene-2,4,6,7,12,12b-hexahydro-1H-indolo[3,2-h]quinolizin-2-yl]-3-methoxyprop-2-enoate	GSK3B
GouTeng	MOL008468	methyl (E)-2-[(2S,3Z,12bS)-3-ethylidene-2,4,6,7,12,12b-hexahydro-1H-indolo[3,2-h]quinolizin-2-yl]-3-methoxyprop-2-enoate	HSP90AB1
GouTeng	MOL008468	methyl (E)-2-[(2S,3Z,12bS)-3-ethylidene-2,4,6,7,12,12b-hexahydro-1H-indolo[3,2-h]quinolizin-2-yl]-3-methoxyprop-2-enoate	CDK2
GouTeng	MOL008468	methyl (E)-2-[(2S,3Z,12bS)-3-ethylidene-2,4,6,7,12,12b-hexahydro-1H-indolo[3,2-h]quinolizin-2-yl]-3-methoxyprop-2-enoate	PRSS1
GouTeng	MOL008468	methyl (E)-2-[(2S,3Z,12bS)-3-ethylidene-2,4,6,7,12,12b-hexahydro-1H-indolo[3,2-h]quinolizin-2-yl]-3-methoxyprop-2-enoate	NCOA1
GouTeng	MOL008468	methyl (E)-2-[(2S,3Z,12bS)-3-ethylidene-2,4,6,7,12,12b-hexahydro-1H-indolo[3,2-h]quinolizin-2-yl]-3-methoxyprop-2-enoate	CAMKMT
GouTeng	MOL008469	Rhynchophylline	PTGS1
GouTeng	MOL008469	Rhynchophylline	CHRM3
GouTeng	MOL008469	Rhynchophylline	CHRM1
GouTeng	MOL008469	Rhynchophylline	AR
GouTeng	MOL008469	Rhynchophylline	SCN5A
GouTeng	MOL008469	Rhynchophylline	CHRM5
GouTeng	MOL008469	Rhynchophylline	PTGS2
GouTeng	MOL008469	Rhynchophylline	OPRD1
GouTeng	MOL008469	Rhynchophylline	ACHE
GouTeng	MOL008469	Rhynchophylline	ADRA1B
GouTeng	MOL008469	Rhynchophylline	OPRM1
GouTeng	MOL008469	Rhynchophylline	HSP90AB1
GouTeng	MOL008470	SMR000232333	NOS2
GouTeng	MOL008470	SMR000232333	PTGS1
GouTeng	MOL008470	SMR000232333	CHRM3
GouTeng	MOL008470	SMR000232333	CHRM1
GouTeng	MOL008470	SMR000232333	ESR1
GouTeng	MOL008470	SMR000232333	AR
GouTeng	MOL008470	SMR000232333	SCN5A
GouTeng	MOL008470	SMR000232333	CHRM5
GouTeng	MOL008470	SMR000232333	PTGS2
GouTeng	MOL008470	SMR000232333	OPRD1
GouTeng	MOL008470	SMR000232333	ACHE
GouTeng	MOL008470	SMR000232333	OPRM1
GouTeng	MOL008470	SMR000232333	DPP4
GouTeng	MOL008470	SMR000232333	HSP90AB1
GouTeng	MOL008470	SMR000232333	CAMKMT
GouTeng	MOL008471	Isorhyncophylline	PTGS1
GouTeng	MOL008471	Isorhyncophylline	CHRM3
GouTeng	MOL008471	Isorhyncophylline	KCNH2
GouTeng	MOL008471	Isorhyncophylline	CHRM1
GouTeng	MOL008471	Isorhyncophylline	AR
GouTeng	MOL008471	Isorhyncophylline	SCN5A
GouTeng	MOL008471	Isorhyncophylline	CHRM5
GouTeng	MOL008471	Isorhyncophylline	PTGS2
GouTeng	MOL008471	Isorhyncophylline	CHRM4
GouTeng	MOL008471	Isorhyncophylline	OPRD1
GouTeng	MOL008471	Isorhyncophylline	ACHE
GouTeng	MOL008471	Isorhyncophylline	ADRA1B
GouTeng	MOL008471	Isorhyncophylline	DRD2
GouTeng	MOL008471	Isorhyncophylline	OPRM1
GouTeng	MOL008471	Isorhyncophylline	HSP90AB1
GouTeng	MOL008472	hirsutasideA	KCNH2
GouTeng	MOL008472	hirsutasideA	AR
GouTeng	MOL008472	hirsutasideA	SCN5A
GouTeng	MOL008472	hirsutasideA	PPARG
GouTeng	MOL008472	hirsutasideA	PTGS2
GouTeng	MOL008472	hirsutasideA	DPP4
GouTeng	MOL008472	hirsutasideA	HSP90AB1
GouTeng	MOL008472	hirsutasideA	PRSS1
GouTeng	MOL008473	(E)-2-[(3S,6'S,7'S,8'aS)-6'-ethyl-2-keto-spiro[indoline-3,1'-indolizidine]-7'-yl]-3-methoxy-acrylic acid methyl ester	PTGS1
GouTeng	MOL008473	(E)-2-[(3S,6'S,7'S,8'aS)-6'-ethyl-2-keto-spiro[indoline-3,1'-indolizidine]-7'-yl]-3-methoxy-acrylic acid methyl ester	CHRM3
GouTeng	MOL008473	(E)-2-[(3S,6'S,7'S,8'aS)-6'-ethyl-2-keto-spiro[indoline-3,1'-indolizidine]-7'-yl]-3-methoxy-acrylic acid methyl ester	KCNH2
GouTeng	MOL008473	(E)-2-[(3S,6'S,7'S,8'aS)-6'-ethyl-2-keto-spiro[indoline-3,1'-indolizidine]-7'-yl]-3-methoxy-acrylic acid methyl ester	CHRM1
GouTeng	MOL008473	(E)-2-[(3S,6'S,7'S,8'aS)-6'-ethyl-2-keto-spiro[indoline-3,1'-indolizidine]-7'-yl]-3-methoxy-acrylic acid methyl ester	AR
GouTeng	MOL008473	(E)-2-[(3S,6'S,7'S,8'aS)-6'-ethyl-2-keto-spiro[indoline-3,1'-indolizidine]-7'-yl]-3-methoxy-acrylic acid methyl ester	SCN5A
GouTeng	MOL008473	(E)-2-[(3S,6'S,7'S,8'aS)-6'-ethyl-2-keto-spiro[indoline-3,1'-indolizidine]-7'-yl]-3-methoxy-acrylic acid methyl ester	PTGS2
GouTeng	MOL008473	(E)-2-[(3S,6'S,7'S,8'aS)-6'-ethyl-2-keto-spiro[indoline-3,1'-indolizidine]-7'-yl]-3-methoxy-acrylic acid methyl ester	OPRD1
GouTeng	MOL008473	(E)-2-[(3S,6'S,7'S,8'aS)-6'-ethyl-2-keto-spiro[indoline-3,1'-indolizidine]-7'-yl]-3-methoxy-acrylic acid methyl ester	ADRA1B
GouTeng	MOL008473	(E)-2-[(3S,6'S,7'S,8'aS)-6'-ethyl-2-keto-spiro[indoline-3,1'-indolizidine]-7'-yl]-3-methoxy-acrylic acid methyl ester	HSP90AB1
GouTeng	MOL008474	(E)-2-[(3R,6'S,7'S,8'aS)-6'-ethyl-2-keto-spiro[indoline-3,1'-indolizidine]-7'-yl]-3-methoxy-acrylic acid methyl ester	PTGS1
GouTeng	MOL008474	(E)-2-[(3R,6'S,7'S,8'aS)-6'-ethyl-2-keto-spiro[indoline-3,1'-indolizidine]-7'-yl]-3-methoxy-acrylic acid methyl ester	CHRM3
GouTeng	MOL008474	(E)-2-[(3R,6'S,7'S,8'aS)-6'-ethyl-2-keto-spiro[indoline-3,1'-indolizidine]-7'-yl]-3-methoxy-acrylic acid methyl ester	CHRM1
GouTeng	MOL008474	(E)-2-[(3R,6'S,7'S,8'aS)-6'-ethyl-2-keto-spiro[indoline-3,1'-indolizidine]-7'-yl]-3-methoxy-acrylic acid methyl ester	AR
GouTeng	MOL008474	(E)-2-[(3R,6'S,7'S,8'aS)-6'-ethyl-2-keto-spiro[indoline-3,1'-indolizidine]-7'-yl]-3-methoxy-acrylic acid methyl ester	SCN5A
GouTeng	MOL008474	(E)-2-[(3R,6'S,7'S,8'aS)-6'-ethyl-2-keto-spiro[indoline-3,1'-indolizidine]-7'-yl]-3-methoxy-acrylic acid methyl ester	CHRM5
GouTeng	MOL008474	(E)-2-[(3R,6'S,7'S,8'aS)-6'-ethyl-2-keto-spiro[indoline-3,1'-indolizidine]-7'-yl]-3-methoxy-acrylic acid methyl ester	PTGS2
GouTeng	MOL008474	(E)-2-[(3R,6'S,7'S,8'aS)-6'-ethyl-2-keto-spiro[indoline-3,1'-indolizidine]-7'-yl]-3-methoxy-acrylic acid methyl ester	CHRM4
GouTeng	MOL008474	(E)-2-[(3R,6'S,7'S,8'aS)-6'-ethyl-2-keto-spiro[indoline-3,1'-indolizidine]-7'-yl]-3-methoxy-acrylic acid methyl ester	OPRD1
GouTeng	MOL008474	(E)-2-[(3R,6'S,7'S,8'aS)-6'-ethyl-2-keto-spiro[indoline-3,1'-indolizidine]-7'-yl]-3-methoxy-acrylic acid methyl ester	ACHE
GouTeng	MOL008474	(E)-2-[(3R,6'S,7'S,8'aS)-6'-ethyl-2-keto-spiro[indoline-3,1'-indolizidine]-7'-yl]-3-methoxy-acrylic acid methyl ester	ADRA1B
GouTeng	MOL008474	(E)-2-[(3R,6'S,7'S,8'aS)-6'-ethyl-2-keto-spiro[indoline-3,1'-indolizidine]-7'-yl]-3-methoxy-acrylic acid methyl ester	OPRM1
GouTeng	MOL008474	(E)-2-[(3R,6'S,7'S,8'aS)-6'-ethyl-2-keto-spiro[indoline-3,1'-indolizidine]-7'-yl]-3-methoxy-acrylic acid methyl ester	HSP90AB1
GouTeng	MOL008475	Mitraphyllic acid	NOS2
GouTeng	MOL008475	Mitraphyllic acid	CHRM3
GouTeng	MOL008475	Mitraphyllic acid	KCNH2
GouTeng	MOL008475	Mitraphyllic acid	CHRM1
GouTeng	MOL008475	Mitraphyllic acid	ESR1
GouTeng	MOL008475	Mitraphyllic acid	AR
GouTeng	MOL008475	Mitraphyllic acid	SCN5A
GouTeng	MOL008475	Mitraphyllic acid	CHRM5
GouTeng	MOL008475	Mitraphyllic acid	PTGS2
GouTeng	MOL008475	Mitraphyllic acid	CHRM4
GouTeng	MOL008475	Mitraphyllic acid	OPRD1
GouTeng	MOL008475	Mitraphyllic acid	ACHE
GouTeng	MOL008475	Mitraphyllic acid	ADRA1B
GouTeng	MOL008475	Mitraphyllic acid	OPRM1
GouTeng	MOL008475	Mitraphyllic acid	DPP4
GouTeng	MOL008475	Mitraphyllic acid	HSP90AB1
GouTeng	MOL008476	hirsutasideB	PTGS1
GouTeng	MOL008476	hirsutasideB	KCNH2
GouTeng	MOL008476	hirsutasideB	PTGS2
GouTeng	MOL008476	hirsutasideB	F7
GouTeng	MOL008476	hirsutasideB	KDR
GouTeng	MOL008476	hirsutasideB	MET
GouTeng	MOL008476	hirsutasideB	HSP90AB1
GouTeng	MOL008477	corynoxeine	PTGS1
GouTeng	MOL008477	corynoxeine	CHRM3
GouTeng	MOL008477	corynoxeine	KCNH2
GouTeng	MOL008477	corynoxeine	CHRM1
GouTeng	MOL008477	corynoxeine	AR
GouTeng	MOL008477	corynoxeine	SCN5A
GouTeng	MOL008477	corynoxeine	CHRM5
GouTeng	MOL008477	corynoxeine	PTGS2
GouTeng	MOL008477	corynoxeine	OPRD1
GouTeng	MOL008477	corynoxeine	ACHE
GouTeng	MOL008477	corynoxeine	ADRA1B
GouTeng	MOL008477	corynoxeine	HSP90AB1
GouTeng	MOL008478	methyl (E)-2-[(2S,3R,12bS)-3-vinyl-1,2,3,4,6,7,12,12b-octahydroindolo[3,2-h]quinolizin-2-yl]-3-methoxy-prop-2-enoate	PTGS1
GouTeng	MOL008478	methyl (E)-2-[(2S,3R,12bS)-3-vinyl-1,2,3,4,6,7,12,12b-octahydroindolo[3,2-h]quinolizin-2-yl]-3-methoxy-prop-2-enoate	CHRM3
GouTeng	MOL008478	methyl (E)-2-[(2S,3R,12bS)-3-vinyl-1,2,3,4,6,7,12,12b-octahydroindolo[3,2-h]quinolizin-2-yl]-3-methoxy-prop-2-enoate	KCNH2
GouTeng	MOL008478	methyl (E)-2-[(2S,3R,12bS)-3-vinyl-1,2,3,4,6,7,12,12b-octahydroindolo[3,2-h]quinolizin-2-yl]-3-methoxy-prop-2-enoate	CHRM1
GouTeng	MOL008478	methyl (E)-2-[(2S,3R,12bS)-3-vinyl-1,2,3,4,6,7,12,12b-octahydroindolo[3,2-h]quinolizin-2-yl]-3-methoxy-prop-2-enoate	AR
GouTeng	MOL008478	methyl (E)-2-[(2S,3R,12bS)-3-vinyl-1,2,3,4,6,7,12,12b-octahydroindolo[3,2-h]quinolizin-2-yl]-3-methoxy-prop-2-enoate	SCN5A
GouTeng	MOL008478	methyl (E)-2-[(2S,3R,12bS)-3-vinyl-1,2,3,4,6,7,12,12b-octahydroindolo[3,2-h]quinolizin-2-yl]-3-methoxy-prop-2-enoate	PPARG
GouTeng	MOL008478	methyl (E)-2-[(2S,3R,12bS)-3-vinyl-1,2,3,4,6,7,12,12b-octahydroindolo[3,2-h]quinolizin-2-yl]-3-methoxy-prop-2-enoate	CHRM5
GouTeng	MOL008478	methyl (E)-2-[(2S,3R,12bS)-3-vinyl-1,2,3,4,6,7,12,12b-octahydroindolo[3,2-h]quinolizin-2-yl]-3-methoxy-prop-2-enoate	PTGS2
GouTeng	MOL008478	methyl (E)-2-[(2S,3R,12bS)-3-vinyl-1,2,3,4,6,7,12,12b-octahydroindolo[3,2-h]quinolizin-2-yl]-3-methoxy-prop-2-enoate	F7
GouTeng	MOL008478	methyl (E)-2-[(2S,3R,12bS)-3-vinyl-1,2,3,4,6,7,12,12b-octahydroindolo[3,2-h]quinolizin-2-yl]-3-methoxy-prop-2-enoate	ADRA2C
GouTeng	MOL008478	methyl (E)-2-[(2S,3R,12bS)-3-vinyl-1,2,3,4,6,7,12,12b-octahydroindolo[3,2-h]quinolizin-2-yl]-3-methoxy-prop-2-enoate	RXRA
GouTeng	MOL008478	methyl (E)-2-[(2S,3R,12bS)-3-vinyl-1,2,3,4,6,7,12,12b-octahydroindolo[3,2-h]quinolizin-2-yl]-3-methoxy-prop-2-enoate	OPRD1
GouTeng	MOL008478	methyl (E)-2-[(2S,3R,12bS)-3-vinyl-1,2,3,4,6,7,12,12b-octahydroindolo[3,2-h]quinolizin-2-yl]-3-methoxy-prop-2-enoate	ACHE
GouTeng	MOL008478	methyl (E)-2-[(2S,3R,12bS)-3-vinyl-1,2,3,4,6,7,12,12b-octahydroindolo[3,2-h]quinolizin-2-yl]-3-methoxy-prop-2-enoate	ADRA1B
GouTeng	MOL008478	methyl (E)-2-[(2S,3R,12bS)-3-vinyl-1,2,3,4,6,7,12,12b-octahydroindolo[3,2-h]quinolizin-2-yl]-3-methoxy-prop-2-enoate	ADRB2
GouTeng	MOL008478	methyl (E)-2-[(2S,3R,12bS)-3-vinyl-1,2,3,4,6,7,12,12b-octahydroindolo[3,2-h]quinolizin-2-yl]-3-methoxy-prop-2-enoate	ADRA1D
GouTeng	MOL008478	methyl (E)-2-[(2S,3R,12bS)-3-vinyl-1,2,3,4,6,7,12,12b-octahydroindolo[3,2-h]quinolizin-2-yl]-3-methoxy-prop-2-enoate	OPRM1
GouTeng	MOL008478	methyl (E)-2-[(2S,3R,12bS)-3-vinyl-1,2,3,4,6,7,12,12b-octahydroindolo[3,2-h]quinolizin-2-yl]-3-methoxy-prop-2-enoate	DPP4
GouTeng	MOL008478	methyl (E)-2-[(2S,3R,12bS)-3-vinyl-1,2,3,4,6,7,12,12b-octahydroindolo[3,2-h]quinolizin-2-yl]-3-methoxy-prop-2-enoate	HSP90AB1
GouTeng	MOL008478	methyl (E)-2-[(2S,3R,12bS)-3-vinyl-1,2,3,4,6,7,12,12b-octahydroindolo[3,2-h]quinolizin-2-yl]-3-methoxy-prop-2-enoate	CAMKMT
GouTeng	MOL008481	(1'R,3S,4a'S,5a'S,10a'R)-1'-methyl-2-oxo-1',4a',5',5a',7',8',10',10a'-octahydrospiro[indoline-3,6'-pyrano[3,4-f]indolizine]-4'-carboxylic acid	NOS2
GouTeng	MOL008481	(1'R,3S,4a'S,5a'S,10a'R)-1'-methyl-2-oxo-1',4a',5',5a',7',8',10',10a'-octahydrospiro[indoline-3,6'-pyrano[3,4-f]indolizine]-4'-carboxylic acid	PTGS1
GouTeng	MOL008481	(1'R,3S,4a'S,5a'S,10a'R)-1'-methyl-2-oxo-1',4a',5',5a',7',8',10',10a'-octahydrospiro[indoline-3,6'-pyrano[3,4-f]indolizine]-4'-carboxylic acid	CHRM3
GouTeng	MOL008481	(1'R,3S,4a'S,5a'S,10a'R)-1'-methyl-2-oxo-1',4a',5',5a',7',8',10',10a'-octahydrospiro[indoline-3,6'-pyrano[3,4-f]indolizine]-4'-carboxylic acid	KCNH2
GouTeng	MOL008481	(1'R,3S,4a'S,5a'S,10a'R)-1'-methyl-2-oxo-1',4a',5',5a',7',8',10',10a'-octahydrospiro[indoline-3,6'-pyrano[3,4-f]indolizine]-4'-carboxylic acid	CHRM1
GouTeng	MOL008481	(1'R,3S,4a'S,5a'S,10a'R)-1'-methyl-2-oxo-1',4a',5',5a',7',8',10',10a'-octahydrospiro[indoline-3,6'-pyrano[3,4-f]indolizine]-4'-carboxylic acid	ESR1
GouTeng	MOL008481	(1'R,3S,4a'S,5a'S,10a'R)-1'-methyl-2-oxo-1',4a',5',5a',7',8',10',10a'-octahydrospiro[indoline-3,6'-pyrano[3,4-f]indolizine]-4'-carboxylic acid	AR
GouTeng	MOL008481	(1'R,3S,4a'S,5a'S,10a'R)-1'-methyl-2-oxo-1',4a',5',5a',7',8',10',10a'-octahydrospiro[indoline-3,6'-pyrano[3,4-f]indolizine]-4'-carboxylic acid	SCN5A
GouTeng	MOL008481	(1'R,3S,4a'S,5a'S,10a'R)-1'-methyl-2-oxo-1',4a',5',5a',7',8',10',10a'-octahydrospiro[indoline-3,6'-pyrano[3,4-f]indolizine]-4'-carboxylic acid	CHRM5
GouTeng	MOL008481	(1'R,3S,4a'S,5a'S,10a'R)-1'-methyl-2-oxo-1',4a',5',5a',7',8',10',10a'-octahydrospiro[indoline-3,6'-pyrano[3,4-f]indolizine]-4'-carboxylic acid	PTGS2
GouTeng	MOL008481	(1'R,3S,4a'S,5a'S,10a'R)-1'-methyl-2-oxo-1',4a',5',5a',7',8',10',10a'-octahydrospiro[indoline-3,6'-pyrano[3,4-f]indolizine]-4'-carboxylic acid	CHRM4
GouTeng	MOL008481	(1'R,3S,4a'S,5a'S,10a'R)-1'-methyl-2-oxo-1',4a',5',5a',7',8',10',10a'-octahydrospiro[indoline-3,6'-pyrano[3,4-f]indolizine]-4'-carboxylic acid	OPRD1
GouTeng	MOL008481	(1'R,3S,4a'S,5a'S,10a'R)-1'-methyl-2-oxo-1',4a',5',5a',7',8',10',10a'-octahydrospiro[indoline-3,6'-pyrano[3,4-f]indolizine]-4'-carboxylic acid	ACHE
GouTeng	MOL008481	(1'R,3S,4a'S,5a'S,10a'R)-1'-methyl-2-oxo-1',4a',5',5a',7',8',10',10a'-octahydrospiro[indoline-3,6'-pyrano[3,4-f]indolizine]-4'-carboxylic acid	ADRA1B
GouTeng	MOL008481	(1'R,3S,4a'S,5a'S,10a'R)-1'-methyl-2-oxo-1',4a',5',5a',7',8',10',10a'-octahydrospiro[indoline-3,6'-pyrano[3,4-f]indolizine]-4'-carboxylic acid	OPRM1
GouTeng	MOL008481	(1'R,3S,4a'S,5a'S,10a'R)-1'-methyl-2-oxo-1',4a',5',5a',7',8',10',10a'-octahydrospiro[indoline-3,6'-pyrano[3,4-f]indolizine]-4'-carboxylic acid	DPP4
GouTeng	MOL008481	(1'R,3S,4a'S,5a'S,10a'R)-1'-methyl-2-oxo-1',4a',5',5a',7',8',10',10a'-octahydrospiro[indoline-3,6'-pyrano[3,4-f]indolizine]-4'-carboxylic acid	HSP90AB1
GouTeng	MOL008481	(1'R,3S,4a'S,5a'S,10a'R)-1'-methyl-2-oxo-1',4a',5',5a',7',8',10',10a'-octahydrospiro[indoline-3,6'-pyrano[3,4-f]indolizine]-4'-carboxylic acid	PRSS1
GouTeng	MOL008482	(2S,12bR)-methyl 2-((E)-1-oxobut-2-en-2-yl)-1,2,6,7,12,12b-hexahydroindolo[2,3-a]quinolizine-3-carboxylate	PTGS1
GouTeng	MOL008482	(2S,12bR)-methyl 2-((E)-1-oxobut-2-en-2-yl)-1,2,6,7,12,12b-hexahydroindolo[2,3-a]quinolizine-3-carboxylate	CHRM3
GouTeng	MOL008482	(2S,12bR)-methyl 2-((E)-1-oxobut-2-en-2-yl)-1,2,6,7,12,12b-hexahydroindolo[2,3-a]quinolizine-3-carboxylate	KCNH2
GouTeng	MOL008482	(2S,12bR)-methyl 2-((E)-1-oxobut-2-en-2-yl)-1,2,6,7,12,12b-hexahydroindolo[2,3-a]quinolizine-3-carboxylate	CHRM1
GouTeng	MOL008482	(2S,12bR)-methyl 2-((E)-1-oxobut-2-en-2-yl)-1,2,6,7,12,12b-hexahydroindolo[2,3-a]quinolizine-3-carboxylate	AR
GouTeng	MOL008482	(2S,12bR)-methyl 2-((E)-1-oxobut-2-en-2-yl)-1,2,6,7,12,12b-hexahydroindolo[2,3-a]quinolizine-3-carboxylate	SCN5A
GouTeng	MOL008482	(2S,12bR)-methyl 2-((E)-1-oxobut-2-en-2-yl)-1,2,6,7,12,12b-hexahydroindolo[2,3-a]quinolizine-3-carboxylate	PPARG
GouTeng	MOL008482	(2S,12bR)-methyl 2-((E)-1-oxobut-2-en-2-yl)-1,2,6,7,12,12b-hexahydroindolo[2,3-a]quinolizine-3-carboxylate	CHRM5
GouTeng	MOL008482	(2S,12bR)-methyl 2-((E)-1-oxobut-2-en-2-yl)-1,2,6,7,12,12b-hexahydroindolo[2,3-a]quinolizine-3-carboxylate	PTGS2
GouTeng	MOL008482	(2S,12bR)-methyl 2-((E)-1-oxobut-2-en-2-yl)-1,2,6,7,12,12b-hexahydroindolo[2,3-a]quinolizine-3-carboxylate	F7
GouTeng	MOL008482	(2S,12bR)-methyl 2-((E)-1-oxobut-2-en-2-yl)-1,2,6,7,12,12b-hexahydroindolo[2,3-a]quinolizine-3-carboxylate	RXRA
GouTeng	MOL008482	(2S,12bR)-methyl 2-((E)-1-oxobut-2-en-2-yl)-1,2,6,7,12,12b-hexahydroindolo[2,3-a]quinolizine-3-carboxylate	OPRD1
GouTeng	MOL008482	(2S,12bR)-methyl 2-((E)-1-oxobut-2-en-2-yl)-1,2,6,7,12,12b-hexahydroindolo[2,3-a]quinolizine-3-carboxylate	ACHE
GouTeng	MOL008482	(2S,12bR)-methyl 2-((E)-1-oxobut-2-en-2-yl)-1,2,6,7,12,12b-hexahydroindolo[2,3-a]quinolizine-3-carboxylate	ADRA1D
GouTeng	MOL008482	(2S,12bR)-methyl 2-((E)-1-oxobut-2-en-2-yl)-1,2,6,7,12,12b-hexahydroindolo[2,3-a]quinolizine-3-carboxylate	OPRM1
GouTeng	MOL008482	(2S,12bR)-methyl 2-((E)-1-oxobut-2-en-2-yl)-1,2,6,7,12,12b-hexahydroindolo[2,3-a]quinolizine-3-carboxylate	HSP90AB1
GouTeng	MOL008482	(2S,12bR)-methyl 2-((E)-1-oxobut-2-en-2-yl)-1,2,6,7,12,12b-hexahydroindolo[2,3-a]quinolizine-3-carboxylate	PRSS1
GouTeng	MOL008484	vincoside lactam_qt	NOS2
GouTeng	MOL008484	vincoside lactam_qt	KCNH2
GouTeng	MOL008484	vincoside lactam_qt	CHRM1
GouTeng	MOL008484	vincoside lactam_qt	ESR1
GouTeng	MOL008484	vincoside lactam_qt	AR
GouTeng	MOL008484	vincoside lactam_qt	SCN5A
GouTeng	MOL008484	vincoside lactam_qt	PPARG
GouTeng	MOL008484	vincoside lactam_qt	PTGS2
GouTeng	MOL008484	vincoside lactam_qt	CA2
GouTeng	MOL008484	vincoside lactam_qt	ADRB2
GouTeng	MOL008484	vincoside lactam_qt	DPP4
GouTeng	MOL008484	vincoside lactam_qt	HSP90AB1
GouTeng	MOL008485	hirsutasideC	PTGS2
GouTeng	MOL008487	hirsutine	PTGS1
GouTeng	MOL008487	hirsutine	DRD1
GouTeng	MOL008487	hirsutine	CHRM3
GouTeng	MOL008487	hirsutine	CHRM1
GouTeng	MOL008487	hirsutine	DRD5
GouTeng	MOL008487	hirsutine	SCN5A
GouTeng	MOL008487	hirsutine	PTGS2
GouTeng	MOL008487	hirsutine	CHRM4
GouTeng	MOL008487	hirsutine	RXRA
GouTeng	MOL008487	hirsutine	OPRD1
GouTeng	MOL008487	hirsutine	CHRM2
GouTeng	MOL008487	hirsutine	ADRA1B
GouTeng	MOL008487	hirsutine	OPRK1
GouTeng	MOL008487	hirsutine	ADRB2
GouTeng	MOL008487	hirsutine	ADRA1D
GouTeng	MOL008487	hirsutine	SLC6A4
GouTeng	MOL008487	hirsutine	DRD2
GouTeng	MOL008487	hirsutine	OPRM1
GouTeng	MOL008487	hirsutine	GABRA1
GouTeng	MOL008487	hirsutine	HSP90AB1
GouTeng	MOL008488	yohimbine	PTGS1
GouTeng	MOL008488	yohimbine	DRD1
GouTeng	MOL008488	yohimbine	CHRM3
GouTeng	MOL008488	yohimbine	KCNH2
GouTeng	MOL008488	yohimbine	CHRM1
GouTeng	MOL008488	yohimbine	AR
GouTeng	MOL008488	yohimbine	SCN5A
GouTeng	MOL008488	yohimbine	PPARG
GouTeng	MOL008488	yohimbine	CHRM5
GouTeng	MOL008488	yohimbine	PTGS2
GouTeng	MOL008488	yohimbine	DRD4
GouTeng	MOL008488	yohimbine	CHRM4
GouTeng	MOL008488	yohimbine	OPRD1
GouTeng	MOL008488	yohimbine	ACHE
GouTeng	MOL008488	yohimbine	ADRA2B
GouTeng	MOL008488	yohimbine	ADRA1B
GouTeng	MOL008488	yohimbine	DRD3
GouTeng	MOL008488	yohimbine	ADRB2
GouTeng	MOL008488	yohimbine	ADRA1D
GouTeng	MOL008488	yohimbine	SLC6A4
GouTeng	MOL008488	yohimbine	OPRM1
GouTeng	MOL008488	yohimbine	HSP90AB1
GouTeng	MOL008488	yohimbine	CAMKMT
GouTeng	MOL008488	yohimbine	ADRB1
GouTeng	MOL008488	yohimbine	ADRA2C
GouTeng	MOL008488	yohimbine	ADRA1A
GouTeng	MOL008488	yohimbine	CHRM2
GouTeng	MOL008488	yohimbine	ADRA2A
GouTeng	MOL008488	yohimbine	MDK
GouTeng	MOL008488	yohimbine	NGF
GouTeng	MOL008488	yohimbine	LPL
GouTeng	MOL008489	delta(sup 18)-Hirsutine	PTGS1
GouTeng	MOL008489	delta(sup 18)-Hirsutine	CHRM3
GouTeng	MOL008489	delta(sup 18)-Hirsutine	KCNH2
GouTeng	MOL008489	delta(sup 18)-Hirsutine	CHRM1
GouTeng	MOL008489	delta(sup 18)-Hirsutine	AR
GouTeng	MOL008489	delta(sup 18)-Hirsutine	SCN5A
GouTeng	MOL008489	delta(sup 18)-Hirsutine	PPARG
GouTeng	MOL008489	delta(sup 18)-Hirsutine	CHRM5
GouTeng	MOL008489	delta(sup 18)-Hirsutine	PTGS2
GouTeng	MOL008489	delta(sup 18)-Hirsutine	HTR3A
GouTeng	MOL008489	delta(sup 18)-Hirsutine	F7
GouTeng	MOL008489	delta(sup 18)-Hirsutine	ADRA2C
GouTeng	MOL008489	delta(sup 18)-Hirsutine	CHRM4
GouTeng	MOL008489	delta(sup 18)-Hirsutine	RXRA
GouTeng	MOL008489	delta(sup 18)-Hirsutine	OPRD1
GouTeng	MOL008489	delta(sup 18)-Hirsutine	ACHE
GouTeng	MOL008489	delta(sup 18)-Hirsutine	ADRA1B
GouTeng	MOL008489	delta(sup 18)-Hirsutine	ADRB2
GouTeng	MOL008489	delta(sup 18)-Hirsutine	ADRA1D
GouTeng	MOL008489	delta(sup 18)-Hirsutine	OPRM1
GouTeng	MOL008489	delta(sup 18)-Hirsutine	DPP4
GouTeng	MOL008489	delta(sup 18)-Hirsutine	HSP90AB1
GouTeng	MOL008489	delta(sup 18)-Hirsutine	RXRB
GouTeng	MOL008489	delta(sup 18)-Hirsutine	CAMKMT
GouTeng	MOL008490	isocorynantheic acid	PTGS1
GouTeng	MOL008490	isocorynantheic acid	CHRM3
GouTeng	MOL008490	isocorynantheic acid	KCNH2
GouTeng	MOL008490	isocorynantheic acid	CHRM1
GouTeng	MOL008490	isocorynantheic acid	AR
GouTeng	MOL008490	isocorynantheic acid	SCN5A
GouTeng	MOL008490	isocorynantheic acid	PPARG
GouTeng	MOL008490	isocorynantheic acid	CHRM5
GouTeng	MOL008490	isocorynantheic acid	PTGS2
GouTeng	MOL008490	isocorynantheic acid	F7
GouTeng	MOL008490	isocorynantheic acid	ADRA2C
GouTeng	MOL008490	isocorynantheic acid	CHRM4
GouTeng	MOL008490	isocorynantheic acid	OPRD1
GouTeng	MOL008490	isocorynantheic acid	ACHE
GouTeng	MOL008490	isocorynantheic acid	ADRA1B
GouTeng	MOL008490	isocorynantheic acid	ADRB2
GouTeng	MOL008490	isocorynantheic acid	ADRA1D
GouTeng	MOL008490	isocorynantheic acid	OPRM1
GouTeng	MOL008490	isocorynantheic acid	DPP4
GouTeng	MOL008490	isocorynantheic acid	HSP90AB1
GouTeng	MOL008490	isocorynantheic acid	CAMKMT
GouTeng	MOL000098	quercetin	PTGS1
GouTeng	MOL000098	quercetin	AR
GouTeng	MOL000098	quercetin	PPARG
GouTeng	MOL000098	quercetin	PTGS2
GouTeng	MOL000098	quercetin	HSP90AB1
GouTeng	MOL000098	quercetin	NCOA2
GouTeng	MOL000098	quercetin	DPP4
GouTeng	MOL000098	quercetin	AKR1B1
GouTeng	MOL000098	quercetin	PRSS1
GouTeng	MOL000098	quercetin	KCNH2
GouTeng	MOL000098	quercetin	SCN5A
GouTeng	MOL000098	quercetin	ADRB2
GouTeng	MOL000098	quercetin	MMP3
GouTeng	MOL000098	quercetin	F7
GouTeng	MOL000098	quercetin	RXRA
GouTeng	MOL000098	quercetin	ACHE
GouTeng	MOL000098	quercetin	GABRA1
GouTeng	MOL000098	quercetin	MAOB
GouTeng	MOL000098	quercetin	RELA
GouTeng	MOL000098	quercetin	EGFR
GouTeng	MOL000098	quercetin	AKT1
GouTeng	MOL000098	quercetin	VEGFA
GouTeng	MOL000098	quercetin	CCND1
GouTeng	MOL000098	quercetin	BCL2
GouTeng	MOL000098	quercetin	BCL2L1
GouTeng	MOL000098	quercetin	FOS
GouTeng	MOL000098	quercetin	CDKN1A
GouTeng	MOL000098	quercetin	EIF6
GouTeng	MOL000098	quercetin	BAX
GouTeng	MOL000098	quercetin	CASP9
GouTeng	MOL000098	quercetin	PLAU
GouTeng	MOL000098	quercetin	MMP2
GouTeng	MOL000098	quercetin	MMP9
GouTeng	MOL000098	quercetin	MAPK1
GouTeng	MOL000098	quercetin	IL10RA
GouTeng	MOL000098	quercetin	EGF
GouTeng	MOL000098	quercetin	RB1
GouTeng	MOL000098	quercetin	TNFAIP6
GouTeng	MOL000098	quercetin	JUN
GouTeng	MOL000098	quercetin	IL6R
GouTeng	MOL000098	quercetin	AHSA1
GouTeng	MOL000098	quercetin	CASP3
GouTeng	MOL000098	quercetin	TP53
GouTeng	MOL000098	quercetin	ELK1
GouTeng	MOL000098	quercetin	NFKBIA
GouTeng	MOL000098	quercetin	POR
GouTeng	MOL000098	quercetin	ODC1
GouTeng	MOL000098	quercetin	CASP8
GouTeng	MOL000098	quercetin	TOP1
GouTeng	MOL000098	quercetin	RAF1
GouTeng	MOL000098	quercetin	SOD1
GouTeng	MOL000098	quercetin	PRKCA
GouTeng	MOL000098	quercetin	MMP1
GouTeng	MOL000098	quercetin	HIF1A
GouTeng	MOL000098	quercetin	STAT1
GouTeng	MOL000098	quercetin	RUNX1T1
GouTeng	MOL000098	quercetin	CDK1
GouTeng	MOL000098	quercetin	HSPA5
GouTeng	MOL000098	quercetin	ERBB2
GouTeng	MOL000098	quercetin	PPARG
GouTeng	MOL000098	quercetin	ACACA
GouTeng	MOL000098	quercetin	HMOX1
GouTeng	MOL000098	quercetin	CYP3A4
GouTeng	MOL000098	quercetin	CYP1A2
GouTeng	MOL000098	quercetin	CAV1
GouTeng	MOL000098	quercetin	MYC
GouTeng	MOL000098	quercetin	F3
GouTeng	MOL000098	quercetin	GJA1
GouTeng	MOL000098	quercetin	CYP1A1
GouTeng	MOL000098	quercetin	ICAM1
GouTeng	MOL000098	quercetin	IL1B
GouTeng	MOL000098	quercetin	CCL2
GouTeng	MOL000098	quercetin	SELE
GouTeng	MOL000098	quercetin	VCAM1
GouTeng	MOL000098	quercetin	PTGER3
GouTeng	MOL000098	quercetin	CXCL8
GouTeng	MOL000098	quercetin	PRKCB
GouTeng	MOL000098	quercetin	BIRC5
GouTeng	MOL000098	quercetin	DUOX2
GouTeng	MOL000098	quercetin	NOS3
GouTeng	MOL000098	quercetin	HSPB1
GouTeng	MOL000098	quercetin	SULT1E1
GouTeng	MOL000098	quercetin	IL2RA
GouTeng	MOL000098	quercetin	NR1I2
GouTeng	MOL000098	quercetin	CYP1B1
GouTeng	MOL000098	quercetin	CCNB1
GouTeng	MOL000098	quercetin	PLAT
GouTeng	MOL000098	quercetin	THBD
GouTeng	MOL000098	quercetin	SERPINE1
GouTeng	MOL000098	quercetin	COL1A1
GouTeng	MOL000098	quercetin	IFNG
GouTeng	MOL000098	quercetin	ALOX5
GouTeng	MOL000098	quercetin	IL1A
GouTeng	MOL000098	quercetin	MPO
GouTeng	MOL000098	quercetin	TOP2A
GouTeng	MOL000098	quercetin	NCF1
GouTeng	MOL000098	quercetin	ABCG2
GouTeng	MOL000098	quercetin	HAS2
GouTeng	MOL000098	quercetin	GSTP1
GouTeng	MOL000098	quercetin	NFE2L2
GouTeng	MOL000098	quercetin	NQO1
GouTeng	MOL000098	quercetin	PARP1
GouTeng	MOL000098	quercetin	AHR
GouTeng	MOL000098	quercetin	PSMD3
GouTeng	MOL000098	quercetin	SLC2A4
GouTeng	MOL000098	quercetin	COL3A1
GouTeng	MOL000098	quercetin	CXCL11
GouTeng	MOL000098	quercetin	CXCL2
GouTeng	MOL000098	quercetin	DCAF5
GouTeng	MOL000098	quercetin	NR1I3
GouTeng	MOL000098	quercetin	CHEK2
GouTeng	MOL000098	quercetin	INSRR
GouTeng	MOL000098	quercetin	CLDN4
GouTeng	MOL000098	quercetin	PPARA
GouTeng	MOL000098	quercetin	PPARD
GouTeng	MOL000098	quercetin	HSF1
GouTeng	MOL000098	quercetin	CXCL10
GouTeng	MOL000098	quercetin	CHUK
GouTeng	MOL000098	quercetin	SPP1
GouTeng	MOL000098	quercetin	RUNX2
GouTeng	MOL000098	quercetin	RASSF1
GouTeng	MOL000098	quercetin	E2F1
GouTeng	MOL000098	quercetin	E2F2
GouTeng	MOL000098	quercetin	ACP3
GouTeng	MOL000098	quercetin	CTSD
GouTeng	MOL000098	quercetin	IGFBP3
GouTeng	MOL000098	quercetin	IGF2
GouTeng	MOL000098	quercetin	CD40LG
GouTeng	MOL000098	quercetin	IRF1
GouTeng	MOL000098	quercetin	ERBB3
GouTeng	MOL000098	quercetin	PON1
GouTeng	MOL000098	quercetin	DIO1
GouTeng	MOL000098	quercetin	PCOLCE
GouTeng	MOL000098	quercetin	NPEPPS
GouTeng	MOL000098	quercetin	HK2
GouTeng	MOL000098	quercetin	RASA1
GouTeng	MOL000098	quercetin	GSTM1
GouTeng	MOL000098	quercetin	GSTM2
GouTeng	MOL008635	coryincine	PTGS1
GouTeng	MOL008635	coryincine	DRD1
GouTeng	MOL008635	coryincine	CHRM3
GouTeng	MOL008635	coryincine	KCNH2
GouTeng	MOL008635	coryincine	CHRM1
GouTeng	MOL008635	coryincine	AR
GouTeng	MOL008635	coryincine	SCN5A
GouTeng	MOL008635	coryincine	PPARG
GouTeng	MOL008635	coryincine	CHRM5
GouTeng	MOL008635	coryincine	PTGS2
GouTeng	MOL008635	coryincine	DRD4
GouTeng	MOL008635	coryincine	OPRD1
GouTeng	MOL008635	coryincine	ACHE
GouTeng	MOL008635	coryincine	ADRA1A
GouTeng	MOL008635	coryincine	ADRA2B
GouTeng	MOL008635	coryincine	ADRA1B
GouTeng	MOL008635	coryincine	DRD3
GouTeng	MOL008635	coryincine	ADRB2
GouTeng	MOL008635	coryincine	ADRA1D
GouTeng	MOL008635	coryincine	DRD2
GouTeng	MOL008635	coryincine	OPRM1
GouTeng	MOL008635	coryincine	HSP90AB1
GouTeng	MOL008635	coryincine	CAMKMT
ShiChangPu	MOL003542	8-Isopentenyl-kaempferol	ESR1
ShiChangPu	MOL003542	8-Isopentenyl-kaempferol	AR
ShiChangPu	MOL003542	8-Isopentenyl-kaempferol	PPARG
ShiChangPu	MOL003542	8-Isopentenyl-kaempferol	PTGS2
ShiChangPu	MOL003542	8-Isopentenyl-kaempferol	DPP4
ShiChangPu	MOL003542	8-Isopentenyl-kaempferol	GSK3B
ShiChangPu	MOL003542	8-Isopentenyl-kaempferol	HSP90AB1
ShiChangPu	MOL003542	8-Isopentenyl-kaempferol	CDK2
ShiChangPu	MOL003542	8-Isopentenyl-kaempferol	CHEK1
ShiChangPu	MOL003542	8-Isopentenyl-kaempferol	PRSS1
ShiChangPu	MOL003542	8-Isopentenyl-kaempferol	CAMKMT
ShiChangPu	MOL003542	8-Isopentenyl-kaempferol	PTGS1
ShiChangPu	MOL003542	8-Isopentenyl-kaempferol	SCN5A
ShiChangPu	MOL003542	8-Isopentenyl-kaempferol	F7
ShiChangPu	MOL003542	8-Isopentenyl-kaempferol	KDR
ShiChangPu	MOL003542	8-Isopentenyl-kaempferol	RXRA
ShiChangPu	MOL003542	8-Isopentenyl-kaempferol	MAPK14
ShiChangPu	MOL003542	8-Isopentenyl-kaempferol	CCNA2
ShiChangPu	MOL003542	8-Isopentenyl-kaempferol	NCOA2
ShiChangPu	MOL003542	8-Isopentenyl-kaempferol	GABRA1
ShiChangPu	MOL003542	8-Isopentenyl-kaempferol	KCNH2
ShiChangPu	MOL003542	8-Isopentenyl-kaempferol	PYGM
ShiChangPu	MOL003576	(1R,3aS,4R,6aS)-1,4-bis(3,4-dimethoxyphenyl)-1,3,3a,4,6,6a-hexahydrofuro[4,3-c]furan	CHRM3
ShiChangPu	MOL003576	(1R,3aS,4R,6aS)-1,4-bis(3,4-dimethoxyphenyl)-1,3,3a,4,6,6a-hexahydrofuro[4,3-c]furan	KCNH2
ShiChangPu	MOL003576	(1R,3aS,4R,6aS)-1,4-bis(3,4-dimethoxyphenyl)-1,3,3a,4,6,6a-hexahydrofuro[4,3-c]furan	SCN5A
ShiChangPu	MOL003576	(1R,3aS,4R,6aS)-1,4-bis(3,4-dimethoxyphenyl)-1,3,3a,4,6,6a-hexahydrofuro[4,3-c]furan	PTGS2
ShiChangPu	MOL003576	(1R,3aS,4R,6aS)-1,4-bis(3,4-dimethoxyphenyl)-1,3,3a,4,6,6a-hexahydrofuro[4,3-c]furan	ADRA1B
ShiChangPu	MOL003576	(1R,3aS,4R,6aS)-1,4-bis(3,4-dimethoxyphenyl)-1,3,3a,4,6,6a-hexahydrofuro[4,3-c]furan	ADRA1D
ShiChangPu	MOL003576	(1R,3aS,4R,6aS)-1,4-bis(3,4-dimethoxyphenyl)-1,3,3a,4,6,6a-hexahydrofuro[4,3-c]furan	NCOA2
ShiChangPu	MOL003576	(1R,3aS,4R,6aS)-1,4-bis(3,4-dimethoxyphenyl)-1,3,3a,4,6,6a-hexahydrofuro[4,3-c]furan	CAMKMT
ShiChangPu	MOL003578	Cycloartenol	NR3C2
ShiChangPu	MOL000422	kaempferol	NOS2
ShiChangPu	MOL000422	kaempferol	PTGS1
ShiChangPu	MOL000422	kaempferol	AR
ShiChangPu	MOL000422	kaempferol	PPARG
ShiChangPu	MOL000422	kaempferol	PTGS2
ShiChangPu	MOL000422	kaempferol	HSP90AB1
ShiChangPu	MOL000422	kaempferol	NCOA2
ShiChangPu	MOL000422	kaempferol	DPP4
ShiChangPu	MOL000422	kaempferol	PRSS1
ShiChangPu	MOL000422	kaempferol	PGR
ShiChangPu	MOL000422	kaempferol	CHRM1
ShiChangPu	MOL000422	kaempferol	ACHE
ShiChangPu	MOL000422	kaempferol	SLC6A2
ShiChangPu	MOL000422	kaempferol	CHRM2
ShiChangPu	MOL000422	kaempferol	ADRA1B
ShiChangPu	MOL000422	kaempferol	GABRA1
ShiChangPu	MOL000422	kaempferol	F7
ShiChangPu	MOL000422	kaempferol	CAMKMT
ShiChangPu	MOL000422	kaempferol	RELA
ShiChangPu	MOL000422	kaempferol	IKBKB
ShiChangPu	MOL000422	kaempferol	AKT1
ShiChangPu	MOL000422	kaempferol	BCL2
ShiChangPu	MOL000422	kaempferol	BAX
ShiChangPu	MOL000422	kaempferol	TNFAIP6
ShiChangPu	MOL000422	kaempferol	JUN
ShiChangPu	MOL000422	kaempferol	AHSA1
ShiChangPu	MOL000422	kaempferol	CASP3
ShiChangPu	MOL000422	kaempferol	MAPK8
ShiChangPu	MOL000422	kaempferol	MMP1
ShiChangPu	MOL000422	kaempferol	STAT1
ShiChangPu	MOL000422	kaempferol	CDK1
ShiChangPu	MOL000422	kaempferol	PPARG
ShiChangPu	MOL000422	kaempferol	HMOX1
ShiChangPu	MOL000422	kaempferol	CYP3A4
ShiChangPu	MOL000422	kaempferol	CYP1A2
ShiChangPu	MOL000422	kaempferol	CYP1A1
ShiChangPu	MOL000422	kaempferol	ICAM1
ShiChangPu	MOL000422	kaempferol	SELE
ShiChangPu	MOL000422	kaempferol	VCAM1
ShiChangPu	MOL000422	kaempferol	NR1I2
ShiChangPu	MOL000422	kaempferol	CYP1B1
ShiChangPu	MOL000422	kaempferol	ALOX5
ShiChangPu	MOL000422	kaempferol	HAS2
ShiChangPu	MOL000422	kaempferol	GSTP1
ShiChangPu	MOL000422	kaempferol	AHR
ShiChangPu	MOL000422	kaempferol	PSMD3
ShiChangPu	MOL000422	kaempferol	SLC2A4
ShiChangPu	MOL000422	kaempferol	NR1I3
ShiChangPu	MOL000422	kaempferol	INSRR
ShiChangPu	MOL000422	kaempferol	DIO1
ShiChangPu	MOL000422	kaempferol	PPP3CA
ShiChangPu	MOL000422	kaempferol	GSTM1
ShiChangPu	MOL000422	kaempferol	GSTM2
ShiChangPu	MOL000422	kaempferol	AKR1C3
ShiChangPu	MOL000422	kaempferol	SLPI
ShuDi	MOL000359	sitosterol	PGR
ShuDi	MOL000359	sitosterol	NCOA2
ShuDi	MOL000359	sitosterol	NR3C2
ShuDi	MOL000449	Stigmasterol	PGR
ShuDi	MOL000449	Stigmasterol	NR3C2
ShuDi	MOL000449	Stigmasterol	NCOA2
ShuDi	MOL000449	Stigmasterol	ADH1C
ShuDi	MOL000449	Stigmasterol	IGHG1
ShuDi	MOL000449	Stigmasterol	RXRA
ShuDi	MOL000449	Stigmasterol	NCOA1
ShuDi	MOL000449	Stigmasterol	PTGS1
ShuDi	MOL000449	Stigmasterol	PTGS2
ShuDi	MOL000449	Stigmasterol	ADRA2A
ShuDi	MOL000449	Stigmasterol	SLC6A2
ShuDi	MOL000449	Stigmasterol	SLC6A3
ShuDi	MOL000449	Stigmasterol	ADRB2
ShuDi	MOL000449	Stigmasterol	AKR1B1
ShuDi	MOL000449	Stigmasterol	PLAU
ShuDi	MOL000449	Stigmasterol	LTA4H
ShuDi	MOL000449	Stigmasterol	MAOB
ShuDi	MOL000449	Stigmasterol	MAOA
ShuDi	MOL000449	Stigmasterol	CTRB1
ShuDi	MOL000449	Stigmasterol	CHRM3
ShuDi	MOL000449	Stigmasterol	CHRM1
ShuDi	MOL000449	Stigmasterol	ADRB1
ShuDi	MOL000449	Stigmasterol	SCN5A
ShuDi	MOL000449	Stigmasterol	ADRA1A
ShuDi	MOL000449	Stigmasterol	CHRM2
ShuDi	MOL000449	Stigmasterol	ADRA1B
ShuDi	MOL000449	Stigmasterol	GABRA1
QuanXie	MOL011455	20-Hexadecanoylingenol	PRKCA
QuanXie	MOL011455	20-Hexadecanoylingenol	PRKCD
QuanXie	MOL011455	20-Hexadecanoylingenol	PTGER4
QuanXie	MOL011455	20-Hexadecanoylingenol	PTGER2
QuanXie	MOL011455	20-Hexadecanoylingenol	PTGER3
QuanXie	MOL011455	20-Hexadecanoylingenol	CD300A
QuanXie	MOL011455	20-Hexadecanoylingenol	CHGA
QuanXie	MOL011455	20-Hexadecanoylingenol	APOC2
QuanXie	MOL011455	20-Hexadecanoylingenol	KIF14
QuanXie	MOL011455	20-Hexadecanoylingenol	PRKCB
QuanXie	MOL004082	Stearin	NPR1
QuanXie	MOL004082	Stearin	AR
QuanXie	MOL004082	Stearin	NPR3
QuanXie	MOL004082	Stearin	NPR2
QuanXie	MOL000953	Cholesterol	VDR
QuanXie	MOL000953	Cholesterol	CYP27B1
QuanXie	MOL000953	Cholesterol	GC
QuanXie	MOL000953	Cholesterol	SNW1
QuanXie	MOL000953	Cholesterol	ESR1
QuanXie	MOL000953	Cholesterol	PGR
QuanXie	MOL000953	Cholesterol	NFKB1
QuanXie	MOL000953	Cholesterol	AKR1C3
QuanXie	MOL000953	Cholesterol	CYP24A1
QuanXie	MOL000953	Cholesterol	GPBAR1
QuanXie	MOL000953	Cholesterol	SNAI2
QuanXie	MOL000953	Cholesterol	MED1
QuanXie	MOL000953	Cholesterol	SNAI1
QuanXie	MOL000953	Cholesterol	CYP3A4
QuanXie	MOL000953	Cholesterol	CALB1
QuanXie	MOL000953	Cholesterol	FGF23
QuanXie	MOL000953	Cholesterol	GFI1
QuanXie	MOL000953	Cholesterol	LANCL2
QuanXie	MOL000953	Cholesterol	WNT4
QuanXie	MOL000953	Cholesterol	TCF3
QuanXie	MOL000953	Cholesterol	BAX
QuanXie	MOL000953	Cholesterol	KL
QuanXie	MOL000953	Cholesterol	CYP2R1
QuanXie	MOL000953	Cholesterol	PML
QuanXie	MOL000953	Cholesterol	B4GALT1
QuanXie	MOL000953	Cholesterol	S100G
QuanXie	MOL000953	Cholesterol	CYP27A1
QuanXie	MOL000953	Cholesterol	KANK2
QuanXie	MOL000953	Cholesterol	IRX5
QuanXie	MOL000953	Cholesterol	RXRA
QuanXie	MOL000953	Cholesterol	NR1H4
QuanXie	MOL000953	Cholesterol	TRIM24
ZhenZhuMu	TCMID_23378	Calcium Carbonate	FDPS
ZhenZhuMu	TCMID_23471	Silicon	ADRA1A
ZhenZhuMu	TCMID_23471	Silicon	SLC18A2
ZhenZhuMu	TCMID_23471	Silicon	HTR1A
ZhenZhuMu	TCMID_23497	Iron	CYP11B1
ZhenZhuMu	TCMID_23497	Iron	CYP11B2
ZhenZhuMu	TCMID_25168	Cuprum	SEC14L3
ZhenZhuMu	TCMID_25168	Cuprum	PROS1
ZhenZhuMu	TCMID_25168	Cuprum	PROZ
ZhenZhuMu	TCMID_25168	Cuprum	NQO2
ZhenZhuMu	TCMID_25168	Cuprum	PPP2CA
ZhenZhuMu	TCMID_25168	Cuprum	F7
ZhenZhuMu	TCMID_25168	Cuprum	F9
ZhenZhuMu	TCMID_25168	Cuprum	GGCX
ZhenZhuMu	TCMID_25168	Cuprum	F10
ZhenZhuMu	TCMID_25168	Cuprum	VKORC1
ZhenZhuMu	TCMID_25168	Cuprum	PROC
ZhenZhuMu	TCMID_25168	Cuprum	PRKCA
ZhenZhuMu	TCMID_25168	Cuprum	NR1I2
ZhenZhuMu	TCMID_25168	Cuprum	BGLAP
ZhenZhuMu	TCMID_25168	Cuprum	CES1
ZhenZhuMu	TCMID_25168	Cuprum	ALOX5
ZhenZhuMu	TCMID_25168	Cuprum	PPP2CB
ZhenZhuMu	TCMID_25168	Cuprum	SEC14L2
ZhenZhuMu	TCMID_25168	Cuprum	ABCA1
ZhenZhuMu	TCMID_25168	Cuprum	DGKA
ZhenZhuMu	TCMID_25168	Cuprum	PRKCB
ZhenZhuMu	TCMID_25168	Cuprum	NQO1
ZhenZhuMu	TCMID_25168	Cuprum	SEC14L4
ZhenZhuMu	TCMID_25168	Cuprum	VKORC1L1
ZhenZhuMu	TCMID_25168	Cuprum	F2
ZhenZhuMu	TCMID_24115	Aluminium	TF
ZhenZhuMu	TCMID_24115	Aluminium	ATP1A1
