# Supplementary material for: Compound Dihuang Granule Inhibits Nigrostriatal Pathway Apoptosis in Parkinson’s Disease by Suppressing the JNK/AP-1 Pathway
Source: Front Pharmacol. 2021 Apr 8;12:621359. doi: 10.3389/fphar.2021.621359 (PMC8060647; doi:10.3389/fphar.2021.621359)
Supplement: Supplementary file 4 [file Table6.XLSX]

## Sheet: Sheet1
SUID	name	Betweenness	Closeness	Degree	Eigenvector	Information	LAC	Network	Subgragh
173	EDN1	0.190476	1	22	0.210021	11.9733	20.8182	22	133694344
109	MAPK8	0.190476	1	22	0.210021	11.9733	20.8182	22	133694360
76	CASP3	0.190476	1	22	0.210021	11.9733	20.8182	22	133694328
104	FOS	0.190476	1	22	0.210021	11.9733	20.8182	22	133694328
72	AKT1	0.190476	1	22	0.210021	11.9733	20.8182	22	133694328
103	JUN	0.190476	1	22	0.210021	11.9733	20.8182	22	133694328
134	MYC	0.190476	1	22	0.210021	11.9733	20.8182	22	133694328
197	ESR1	0.0952381	0.956522	21	0.201205	11.72	19.9048	20.9	122706720
100	CCND1	0.0952381	0.956522	21	0.201205	11.72	19.9048	20.9	122706720
260	PTGS2	0.190476	1	22	0.210021	11.9733	20.8182	22	133694328
193	CCL2	0.190476	1	22	0.210021	11.9733	20.8182	22	133694328
95	TP53	0.190476	1	22	0.210021	11.9733	20.8182	22	133694328
125	IL1B	0.0952381	0.956522	21	0.201205	11.72	19.9048	20.9	122706720
123	STAT3	0.190476	1	22	0.210021	11.9733	20.8182	22	133694328
90	EGF	0.190476	1	22	0.210021	11.9733	20.8182	22	133694328
89	EGFR	0.190476	1	22	0.210021	11.9733	20.8182	22	133694328
216	MMP9	0.190476	1	22	0.210021	11.9733	20.8182	22	133694328
150	MAPK14	0.190476	1	22	0.210021	11.9733	20.8182	22	133694328
148	MAPK1	0.190476	1	22	0.210021	11.9733	20.8182	22	133694328
178	IL4	0.0952381	0.956522	21	0.201205	11.72	19.9048	20.9	122706720
177	CXCL8	0.190476	1	22	0.210021	11.9733	20.8182	22	133694328
81	VEGFA	0.190476	1	22	0.210021	11.9733	20.8182	22	133694328
272	MMP2	0.190476	1	22	0.210021	11.9733	20.8182	22	133694328
