# Supplementary material for: Compound Dihuang Granule Inhibits Nigrostriatal Pathway Apoptosis in Parkinson’s Disease by Suppressing the JNK/AP-1 Pathway
Source: Front Pharmacol. 2021 Apr 8;12:621359. doi: 10.3389/fphar.2021.621359 (PMC8060647; doi:10.3389/fphar.2021.621359)
Supplement: Supplementary file 5 [file Table4.XLSX]

## Sheet: PD related genes
Symbol
BDNF
SOD2
SNCA
HMOX1
TH
GSTM1
SLC6A3
GFAP
TNF
PPARGC1A
CYP2E1
IL6
ABCB1
SLC18A2
NGF
NQO1
GSTP1
GSTA4
CP
PRKN
MAOB
PARK7
INS
NOS1
CYP2D6
MAPT
MAOA
AIF1
HSPA9
PINK1
HFE
EDN1
MAP3K5
MAP2
FGB
IGF1R
MTA1
IGF2
ATP13A2
IGF2R
LRRK2
DNM1L
ENO2
SLC30A10
FCER2
FBP1
INSR
MAG
RPS8
TRPM2
MTHFR
RPL6
BST1
SLC2A14
NCAPG2
BAG5
RPL14
CEACAM6
NECTIN2
VPS35
GBA
TALDO1
CNTNAP2
TMEM230
MIR181C
HBG1
HLA-DRA
ATPSYNBETA
GAK
RPL23A
HLA-DRB5
CNX99A
ADARB2
GPDH1
UP
TCL1B
COL19A1
ADH1C
ATXN2
ATXN8OS
CHCHD2
CHP
CPR
CPR64AA
CPR66D
DEF4
DNAJC6
DRAXIN
EIF4G1
FAX
FMC1
GIGYF2
GLUD2
HSC70-3
HTRA2
KST
MLP60A
NR4A2
OBP99B
PARK16
PLA2G6
PRM
RAB39B
RDGA
RETININ
RTNL1
SNCAIP
SYNJ1
TBP
TRNT
TRPM7
UCHL1
VPS13C
SOD1
DRD2
DRD1
GPX1
DDC
GDNF
DDIT4
HSPA1A
HGF
KCNJ4
GSK3B
HSPA4
HSPA8
IL1B
PITX3
TFAM
OPTN
SPR
TWNK
ATG7
GRK5
HTR1A
PENK
GDF5
ADH7
DLG4
ABL1
PPP1R9B
GRK6
HSF1
HSPD1
LEP
ND3
PTN
ARPC3
ADCY5
COX10
CCN2
GRK2
GRK3
DBN1
DLG1
GCH1
STK39
APOE
FASLG
RRN3
GJC2
HCN3
RIT2
FEZ1
SLC41A1
LAMP3
MCCC1
CCDC62
GPNMB
DGKQ
STH
TMEM175
HLA-DRB1
CTSB
SIPA1L2
SREBF1
NUCKS1
HIP1R
MAPT-AS1
BCKDK
RAI1
FAM47E
FAM47E-STBD1
LHFPL2
TCEANC2
DLG2
INPP5F
MMRN1
KANSL1
ITPKB
LMNA
NSF
PAM
BIN3
RREB1
SH3GL2
TPM1
ITGA8
NAT2
ZSCAN16-AS1
CCNT2-AS1
MAPT-IT1
BORCS7-ASMT
CDH8
FRY
TNK2
DSCAS
TMC3-AS1
CDK5
MPHOSPH6
LINC02224
LINC02210-CRHR1
LINC02471
LINC02451
AHSA1
LRRK2-DT
LOC107987479
CIT
CHM
SLC2A13
NLRP3
AGAP1
BORCS7
KLHDC1
CNTN1
COL5A2
COL13A1
COMT
SLCO6A1
ADORA2A
CRHR1
CRK
CRP
MAPK14
CSF2
LINC02210
PM20D1
CTSD
CNKSR3
CBLL2
CYP17A1
TMEM229B
MDGA2
BRINP1
DBH
SPPL2C
ACE
SPTSSB
PARK10
ASXL1
DRD3
EEF1A2
C9orf72
AKT1
ESR1
ALDH1A1
ALDH2
SIRT2
TBC1D9
SYT11
MCF2L
FMR1
SYNM
SIRT1
TARDBP
SF3B1
SMUG1
MTOR
FYN
GABPA
FBXO7
RNF19A
GAPDH
POLDIP2
FGF20
GBAP1
GCG
HPGDS
GLP1R
GPR37
REM1
GRN
GRIN2B
CTNNA3
GRM5
GSTT1
HTT
RPA2P1
PRSS53
TMC3
MCIDAS
IGF1
IGFALS
APP
IL1A
IL10
TMPRSS9
ITIH1
GSTK1
TPTE2P6
LAMC2
LINC01121
LRP2
LY6E
ATXN3
ACHE
MPZ
UNC13C
TYW1B
CDNF
DPY19L2P3
MX2
NEFL
NFE2L2
NOS2
NRTN
PAFAH1B1
PARK3
IP6K2
SYT17
PIK3CA
PIK3CB
PIK3CD
PIK3CG
DCUN1D1
TREM2
POLG
PON1
TET2
CNNM2
WBP1L
PLPPR1
PREP
PIP4P2
MAPK1
SLC50A1
PRNP
PDSS2
PTEN
PTGS2
BCHE
BCL2
RET
SCN2A
CCL2
DNAJC1
CASC16
SNCA-AS1
SMPD1
SNCB
SNCG
THY1
TLR4
TP53
TPO
VDR
VEGFA
WNT3
YWHAE
CA8
ZNF165
ZP3
MANF
MUL1
AIMP2
CCDC82
RABEP2
KCNIP4
CAB39L
BAP1
CASP3
GPR65
LINGO1
SLC45A3
GBF1
SQSTM1
RAB29
NDUFAF2
ADAMTSL1
TPTE2
GRAP2
MAP4K4
ZNF646
TBC1D5
CTIF
PLEKHM1
HTR1B
HTR1D
HTR1E
HTR2A
HTR2B
HTR2C
HTR3A
HTR6
HTR7
ADORA1
ADRA1A
ORM1
ADRA1B
ADRA1D
ADRA2A
ADRA2B
ADRA2C
ABCG2
ADRB1
ADRB2
ADRB3
CYP1A1
CYP1A2
CYP2A6
CYP2B6
CYP2C18
CYP2C19
CYP2C8
CYP2C9
CYP3A4
CYP3A5
CYP3A7
DRD4
DRD5
SULT1E1
GRIN3A
HRH1
SLC7A5
SLC7A8
SLC16A10
SLC47A1
SLC47A2
CHRM1
CHRM2
CHRM3
CHRM4
CHRM5
CHRNA3
CHRNA4
CHRNA7
PAH
POU2F2
SLC6A2
ALB
SLC15A1
SLC22A1
SLC22A2
SLC22A3
SLC22A6
SLCO1B1
SLCO1B3
SLCO3A1
SULT1A1
SULT1A2
SULT1A3
SULT1B1
UGT1A9
UGT1A1
ORM2
CYP3A43
SULT1A4
UGT1A10
UGT1A3
UGT1A4
UGT1A6
UGT1A7
UGT1A8
UGT2B15
UGT2B4
UGT2B7
PSEN1
VCP
PSEN2
PRKAG2
MFN2
DNAJC13
TAF1
CAT
MT-ND1
DYNC1H1
CHAT
MT-ND5
TTR
PRODH
NDUFS4
HRAS
MIR132
DCTN1
CACNA1A
GAA
SLC6A4
CASP8
HCRT
SORL1
MYC
RAB7A
MIR21
TOR1A
COQ2
GSR
FUS
HUWE1
ACTB
BAX
TYR
PANK2
IFNG
PODXL
UBE2L3
PINK1-AS
SOX2
ATXN7
NTRK2
MIR22
CD40LG
SERPINA3
SYP
UBB
PSAP
MAPK10
CHMP2B
DYRK1A
ATXN1
PDYN
ATP1A3
CDC42
TMEM106B
H19
C19orf12
WASHC5
FGF8
RPS27A
STX1B
MT-ND6
NCSTN
OTX2
SLC11A2
FTL
LMX1B
GRM1
NTF4
ATP6AP2
FIG4
UBE3A
STUB1
CACNA1D
CCR6
ATXN10
ATP7B
LAMP2
OGDH
PACRG
TLR2
ERCC6
PSENEN
ACTG1
NPC1
APOA1
CTNNB1
FOXO1
MSX1
LOC106627981
SPG11
FAS
C1QBP
SCARB2
HSPB1
LMX1A
UBA1
APPL1
FA2H
PDGFRB
MT-ATP6
MAF
SLC2A1
PARK21
ABCA7
GRIK2
CRYAA
KCNC3
RAB11A
MPO
DDOST
PARK12
STAT3
MT-ND4
JAG1
NOD2
MIR433
MIR331
PRKRA
TSC2
MIR133B
MYH7
SNAP25
NOS3
NQO2
WASHC4
NDUFV2
ARSA
MT-CO1
CRH
BMP2
SCN5A
EGFR
ABCA1
SGCE
TNNT2
AR
CDKN2A
SNX3
CYCS
RYR1
SNX27
APC
RAB40AL
TNFRSF1A
REN
THAP1
SERPINA1
AGL
NOTCH1
PICALM
TNNI3
NTRK1
STAT1
RYR2
MBP
ERBB2
MYH6
PPARG
TBX5
LRP5
MT-CYB
PDGFB
NR1H4
WDR45
TF
BACE1
IGHMBP2
GARS1
EGF
KIF5A
COASY
KRAS
MT-TK
CRYAB
CST3
MAPK8
GJA1
ADAM17
JUP
TBK1
CDH1
H2AC18
SMN1
REST
FGFR1
MIRLET7I
MIR126
HEXA
KIT
DSC2
APOB
FN1
CASP9
SLC1A3
JAK2
SLC25A4
PNKD
RBFOX3
PITX2
CXCL8
HPCA
CSF1R
KARS1
MME
G6PD
MYBPC3
KCNQ1
TGFBR2
MIR17
KLK6
CXCR4
NEK1
HSP90AA1
SCN1A
TPM3
DSC3
NF1
NKX2-5
MCOLN1
SLC39A14
GJB1
CACNA1C
HNRNPA2B1
GLA
MT-ATP8
CNR1
IRS1
JUN
MAPK3
MECP2
BSCL2
PRDM10
CHCHD10
NEFH
SLC1A2
ERBB4
VDAC1
NPC2
COL4A1
HNRNPA1
PVALB
KCNH2
SCN9A
MAP2K1
PTPN11
DKK1
PYGM
SERPINC1
SCN8A
LPL
HLA-DQA1
VIM
SI
CD40
ATN1
CREBBP
NTF3
TGFB1
ATM
ATP2B3
TGM2
ESR2
TMEM67
CFH
PROM1
SAG
DCAF17
MT-ND3
ANK2
ACTC1
SHH
GAD1
CLU
MT-ND2
NFKB1
U2AF1
GFM1
JPH3
PARP1
TERT
NRAS
GNAL
BECN1
VPS26A
NDUFV1
RD3
P4HB
CCND1
SMN2
NDUFS3
MMP9
GDAP1
MT-CO2
SMAD3
CAPN1
TSC1
TPH1
GLI3
INPP5E
GRIN2A
SETX
IREB2
MIR125A
EP300
MDM2
BRCA2
TSPO
LDHA
MIR9-1
MIR142
CALB1
VPS13A
CCL3
RELN
ECE1
SRC
CNTF
TLR5
MGMT
FXN
IL4
BRCA1
MSH2
MIR146A
GDF6
IDUA
AUP1
PARL
ANO3
GALC
TAC1
DMD
CAV3
CHI3L1
CLN3
DMPK
MIR24-1
GRIA1
MIR34A
NHLRC1
PAX2
ITPR1
GYS1
TK2
PHB
NTS
UBQLN2
CFTR
SLC26A4
LAMP1
IL2
DES
ADNP
RRM2B
KMT2B
SDHB
TUBA1B
PAX6
EPM2A
ALS2
MIR124-1
F2
BMP4
DNMT1
EPHA3
HARS1
NOTCH2
NRG1
STXBP1
SLC20A2
TIA1
IL17A
CAV1
GM2A
S100B
TUBA4A
CBS
GRIA2
SPTLC1
NDUFA1
PDGFRA
PCDH19
RAB5A
GLUD1
SLC11A1
MIR223
HP
ADAM10
NEAT1
SMARCA4
LOX
CYBB
KCNJ2
RAF1
MMP13
HLA-B
SMARCB1
ATP7A
GFRA1
TOMM40
SIAH1
NDUFS2
MIR29B1
TNNT1
GJA5
DNAJB6
MT-CO3
C4A
PFKM
MFN1
BICD2
GRIA3
TYMP
MSN
RAB3A
PLAU
HOTAIR
HLA-DQB1
PTCH1
ZFYVE26
CDKN1A
CIZ1
SURF1
MIR144
MSH6
QDPR
ATCAY
KIF1B
PIK3R1
PIK3C3
SPG7
CUL1
TBX20
NKX2-1
LRRK1
GAP43
MRAP
MIR26B
SLC17A5
SST
CDK4
CDKN2B
MTR
INPP5K
TRAP1
PRRT2
RELA
RB1
CNBP
NDUFS1
HAMP
SOX9
IL2RB
MFSD8
HSD17B10
GSTO1
MALAT1
RAB8A
NDUFS7
FOXG1
MIR20A
NAGLU
POU5F1
NEU1
SLC40A1
GAL
HSPG2
RPS3A
LDLR
TAF1L
NDUFS8
SCN3A
MIR212
ORC6
NDUFA13
CPT2
NDUFB11
SDHA
IL10RB
NDUFB9
KLF4
NDUFB8
CYP1B1
SPAST
HTRA1
NDUFB3
NTRK3
SDHD
TAF13
TUBB
DNMT3B
NPPB
PRDX1
WNT1
RAB7B
FGD4
DNAJC5
VAPB
NDUFA6
MT-TL1
NNMT
LYRM7
ERBB3
CD4
POLG2
APH1A
MET
TSEN54
NPY
LRP6
COL5A1
MPV17
DPP6
UBE2N
DGUOK
HPRT1
LRP1
GRIN1
XPR1
CLN6
HNF1A
ACMSD
UBE2D2
STBD1
ADCYAP1
PON2
NEDD4
MAP2K2
NDUFA9
WARS1
HCN4
USH2A
G6PC
IDH1
UBE2E3
CASQ2
AARS1
NOTCH3
PABPN1
COX5A
ABCC8
GSTO2
CACNA1G
MEF2C
IAPP
SUMO1
SACS
ALK
FLNA
DNM2
UQCC3
MYORG
RAD51
MIR18A
PRF1
NDUFA10
CAPN3
NDUFS6
RNF11
KCNE1
KDM4C
PHOX2B
EZH2
MATR3
XK
IKBKB
A2M
PDCD1
SACM1L
MTFMT
MYO7A
HRH3
NDUFA2
EIF2AK3
CDKN1B
DDIT3
SPG21
CDH2
GLE1
RHOT1
NDUFAF1
VPS29
NDUFAF6
DNMT3A
RAB10
GABRR3
TMEM70
HIF1A
FGF14
GNE
DNAAF3
BMP6
PPP1R1B
SMC1A
CETP
WNT5A
CALM1
YWHAQ
TPP1
IL1RN
PLCB1
TUBB2A
APOL1
KCNE2
TOMM20
ATP13A3
AVP
STK11
ABCB7
NDUFA12
TBX2
NBN
PRPH2
CSF3
NUDT1
TPPP3
ARSG
FGF2
PAX3
MMP14
MT-ND4L
GLI1
MYBPC1
ELAVL4
COL17A1
EEA1
PFN1
GABRG2
USP24
FBXO48
TIMP3
GABRA1
MYCN
ATG12
KIF1A
TTN
ATP5F1A
FIS1
SCN11A
AAK1
CDCP2
CRX
SNHG1
RIC3
MIR182
AURKA
LDHB
WDTC1
AMBRA1
TPI1
SEPTIN5
SEPTIN4
DHFR
PSPN
ALOX5
CHUK
CDK6
KCTD7
LGI1
FAF1
KCNQ2
GNB1
VHL
EIF2AK2
ELP1
FKRP
CR1
ODC1
GPT
GUSB
USP40
AKT3
MIRLET7D
DVL1
SLC33A1
RING1
ALMS1
SCN4A
AXIN1
EN2
DARS2
BCS1L
DNM1
EEF1A1
GYG1
PLD3
MIR29A
EPRS1
RETREG1
PRSS1
TBX3
HDAC4
NEDD8
PAX5
DDX41
RAB5B
FTH1
MAP3K13
GSN
SULT2B1
BRAF
PGAM5
ARTN
PNKP
MYH11
GCLM
YAP1
ADAMTS2
TMEM126B
WRN
PTRHD1
MUC1
HNMT
SIGMAR1
AARS2
MIR148B
TFRC
ARL13B
IL4R
CYC1
EPG5
ANG
POMC
ICAM1
FLG
NDUFAF5
MMP1
CSTB
CX3CR1
MIR93
ARID1B
IRS2
NDUFAF3
AFG3L2
MIR324
TBC1D15
FGF10
MIR210
MASP2
DSG1
CASP1
SOS1
FBN1
ARIH1
GLIS1
NDUFA11
MARS1
SERPINE1
TREX1
SLC18A3
HK1
DCTN2
MECOM
EPO
ATL1
ISL1
MGC32805
CDKL5
APTX
SCN1B
REEP1
ATP2A2
OGG1
COX6B1
MFHAS1
CARD9
CDKN3
TFR2
KCNA1
RPE65
AXIN2
MIR15A
SERPINH1
SORCS1
AVPR2
BCL2L1
DENR
DICER1
MIR6084
MIR19A
CBSL
KMT2D
PDE10A
TUBB3
ANKRD50
UBE3C
SNX6
CALCA
CLN8
SFXN5
MIRLET7G
LINC01262
SNX1
WAS
FOS
TP73
GLI2
SYN1
GAMT
PPP3CA
POTEF
ENTR1
ARIH2
PLP1
HSPBP1
MIR10B
CD209
AQP2
PCA3
LIG4
ANXA7
TCAP
GNAQ
HJV
TBC1D24
TCIRG1
B2M
SNX2
ARID1A
CCR5
VAC14
UNC13A
DLST
DDX3X
FOXRED1
TPPP
MMP2
ISG15
GNAS
TIMP1
DAO
CLN5
CD8A
NUBPL
SH2D1A
VPS26B
MMP3
HNRNPH2
SP1
IFNB1
TBX1
PPP2R2B
RAG1
CTSC
PRPH
ICOSLG
ALX4
BTD
FUNDC1
CAST
PGK1
CLEC7A
SLC5A7
EZR
BCR
TCOF1
CHIT1
DBT
LINC01734
SCN10A
SMAD4
SPTAN1
NRGN
PPT1
CFAP410
RNU1-1
IFT74
PDE8B
AP4M1
GOSR2
EFCAB6
RNF144A
AP5Z1
MIR30B
SYT12
RANBP17
TNFRSF10B
ATP2C1
UBC
HBG2
MIR424
HSPA5
ERCC8
SCOC-AS1
SEMA3A
TNFRSF1B
GLS
MIR4422HG
UCH1LAS
CCNF
BRD4
VCAM1
DPY19L2P2
UCHL1-AS1
PEX5
PRICKLE1
BCOR
SRSF2
PMPCA
BCKDHA
NDUFAF4
PIKFYVE
NDP
AGRN
SIL1
POU1F1
MNDA
P4HTM
ATAD1
SUCLG1
OCLN
SCO2
AGTR1
PMM2
HLA-A
AP4S1
MYOD1
TJP2
CSF1
TGFB2
KCNJ10
F13A1
HCFC1
MIR106B
GABRB3
AGER
TXN
DLL1
ASCL1
DNAH8
PNPLA2
COQ8A
CNTN2
AP4B1
BCKDHB
APAF1
ANO5
CALM2
GGT1
CUL4B
PLEKHG5
PEX3
BIN1
RBM8A
ITPR3
DOCK8
COX4I1
GK
PHOX2A
GNAO1
MIR342
HSPB8
CSRP3
ACADS
ELANE
SPP1
PCSK1N
IL17RA
YARS2
VLDLR
FRZB
EPHB2
JRK
MT-TS2
AQP4
COL1A1
PHF1
CLIP1
CYBA
MBL2
CREB1
MT-TF
PEX26
ARX
PRKCSH
PSMD4
TUBB2B
AP1S1
VAMP2
MT-TS1
SUFU
HNRNPDL
ERLIN2
TENM4
XBP1
GFI1B
MAPK8IP1
IL18
SAA1
UQCRFS1
TIMMDC1
NGFR
PIK3C2A
PSNP2
TYROBP
TMPRSS6
CYP27A1
ABHD12
PJVK
PES1
VSNL1
ATG5
MB
HMGCR
C3
ITM2B
SPART
TPK1
THBD
CDKN2B-AS1
NOP56
FGFR2
KCNA2
MSRA
PRKAG2-AS1
PLCB4
PSNP3
CAPN2
KIF7
MED13L
H3-3A
PTS
SPTLC2
HSPB2
PECAM1
KCNT1
PPM1D
PLA2G4A
ARHGEF9
SPTBN2
CALM3
TRPA1
CLPB
MT-TH
KDM6A
SAMD12
CHRNB2
LHX3
MCM2
SNX14
TUBA3D
CD36
SKP1
AMPD1
KEAP1
PLG
IRS4
DLD
MT-TQ
HLA-DPB1
SET
CDK1
OLR1
IL12B
NCAM1
ANXA5
EXOSC3
CALB2
PML
OMD
MOGS
PDHA1
RARS2
MT-TT
MDH2
SLC25A22
ACTA2
LMOD1
HMGB1
MAP1B
YME1L1
KDR
C1R
CXCL12
TWIST2
CDR1
PHYH
EFNB1
OGT
SUCLA2
CSNK2B
ATP1A2
PPARA
HCCS
GLUL
MSR1
TECPR2
PDSS1
RAB27A
RPL35
HDC
CHEK1
CTSF
TBX4
CD19
CYP2U1
GEMIN4
ANXA11
UBQLN1
UNG
RPL18
VIPR1
PON3
PSMB8
TBL1X
VIP
CHMP4B
ZFYVE27
GTPBP3
CFI
TLR1
NODAL
PTH
COL4A2
ADA
MYRF
NUP85
PRKCG
AGT
PTPRC
PTPRQ
ACO2
DNAJB1
NFKBIA
KDM1A
FCGR2A
CPOX
VMA21
MSMB
DNAJC21
MIR30D
COQ7
MIR199B
SOX11
PSMC4
LOC109504728
GRID2
NDE1
EIF2S1
DHCR24
PTRH2
AHR
FLI1
POLD1
VPS11
MT-TW
KCNQ3
ALG11
SLC9A7
PANK1
MGME1
VSX2
RTN2
PLD1
CACNA1H
FLVCR1
CDK5R1
CSNK1D
GYS2
NES
OCRL
CD44
NOTCH2NLC
ENO1
CDKN2C
ADCY1
WNT10B
LMNB1
PDP1
ETFB
SYNGAP1
EIF2B4
NAIP
MIR659
STEAP3
IL6R
AIFM1
PIGQ
MT-TP
NPHP1
MYD88
WWOX
IARS2
COL3A1
PIN1
UBTF
COL27A1
FRMD4A
SLC6A20
MCM5
YWHAG
GHRL
IGLON5
MT-TV
XDH
EPHA4
SUGCT
CYFIP2
NPPA
FES
TBX22
KIF5C
TCF20
BAG3
LARS2
COX8A
CTSH
ENG
MIF
IMMT
PURA
COQ4
PSMA1
CDK5RAP2
BPTF
TXNDC15
BTNL2
LRP8
RAD51C
ADIPOQ
UNC5C
ELP4
ALAD
FSCN1
MIR155
GATD1
IKBKG
COQ9
CLCN2
PDE6A
CALR
PRPF6
TRPV1
MIR376A1
SELENOT
CCL5
COX15
IDE
CSNK1E
SOX4
DOCK3
LOXL3
NANOG
HLA-C
TMEM240
VPS13B
ETM2
LYST
UBQLN4
CAMK2G
GATA5
HADHA
CYP19A1
DLEU2
GAD2
MOBP
RBFOX1
GP1BA
NIPA1
FRAXA
OPA1
NSMCE2
MAPK9
NALCN
NDUFB10
VCL
MIR195
MIR320A
OPRM1
MAP2K7
ALAS2
MMACHC
RHCE
YARS1
FOXD3
IL23R
TNNI3K
ABCA4
ATP1A1
ECM1
ZNF687
COPA
NCF2
INAVA
ABCG8
ZAP70
HOXD10
PDE11A
BMPR2
CTLA4
FARSB
SP110
ATG16L1
GBE1
POGLUT1
DZIP1L
GNB4
DNAJB11
PKD2
PPM1K
TRIM2
HEXB
SAR1B
SH3TC2
IRGM
DHX16
PKHD1
ELOVL4
SEC63
ENPP1
LPA
SFRP4
PGAM2
NCF1
ABCB4
ARPC1B
IRF5
GATA4
JPH1
PMP2
TNFRSF11B
TG
NDRG1
ZFAT
SLURP1
CRB2
LRSAM1
DHTKD1
EGR2
SLC25A16
LIPA
PDZD7
CALHM1
SBF2
CTD
AD5
MYMY3
MYMY1
OED
PDB4
PDB1
PDB5
PDB6
IBD3
IBD5
IBD9
IBD8
IBD2
IBD4
IBD6
IBD7
RMD1
CELIAC2
PKD3
KWE
MYP1
CCAL1
PKD1P3
PKD1P4
PKD1P5
PKD1P6
PKD1P2
SLC2A4RG
JCAD
CUL9
CCDC180
PKHD1L1
PKD1P1
PACRGL
PKD1L1
PYGL
ZNF746
PKDREJ
PKD2L2
PKD1L2
GNS
F9
ASPA
SLC6A19
PKD1L3
PEX7
PKD2L1
BEST1
MRE11
CLCN1
CLCN5
PKD1
GLRA1
LCK
ACACB
HTR4
PDE4A
FKBP1A
BCR-ABL1
UGCG
ADORA2B
PDE4D
VAMP1
GRIA4
GABRG3
TAAR1
PTGS1
PDE4B
Malaria
ACC1
TRH
APH1B
APCS

## Sheet: GeneCards
Symbol
SNCA
LRRK2
PRKN
PARK7
PINK1
GBA
MAPT
SLC6A3
UCHL1
APOE
SNCAIP
SYNJ1
VPS35
TH
ATP13A2
APP
PSEN1
PLA2G6
PRNP
FBXO7
BDNF
HTRA2
GIGYF2
SOD1
VCP
DNAJC6
COMT
IL6
PSEN2
TNF
NEFL
HTT
SQSTM1
PRKAG2
GDNF
GCH1
POLG
DRD2
MFN2
ATXN2
DNAJC13
SLC18A2
NR4A2
AKT1
VPS13C
TAF1
CAT
TARDBP
GFAP
SNCB
EIF4G1
MT-ND1
DYNC1H1
CHAT
MT-ND5
TTR
IL10
RAB39B
PRODH
NDUFS4
CYP2D6
MTOR
HRAS
MIR132
CP
C9orf72
PTEN
NGF
ATXN3
BCHE
CTSD
CHCHD2
DCTN1
SOD2
IL1B
TP53
CACNA1A
MAOA
TBP
GAA
SLC6A4
DRD3
CASP8
GRN
HCRT
HMOX1
NFE2L2
SORL1
MYC
HTR2A
RAB7A
INS
MIR21
DRD4
TOR1A
ACE
DDC
GRIN2B
COQ2
GSR
FUS
DNM1L
FGF20
HUWE1
ACTB
BAX
MAOB
TYR
PANK2
IFNG
PODXL
PITX3
LMNA
TFAM
UBE2L3
DRD5
VEGFA
PINK1-AS
TREM2
SOX2
ATXN7
NTRK2
MPZ
MIR22
CD40LG
NRTN
SERPINA3
SYP
UBB
PSAP
IGF2R
RET
MAPK10
ALB
CHMP2B
TLR4
DYRK1A
ATXN1
PDYN
ATP1A3
ADH1C
CDC42
TMEM106B
H19
C19orf12
ATXN8OS
WASHC5
FGF8
PAH
RPS27A
STX1B
BAP1
MT-ND6
IGF1
NCSTN
OTX2
SPR
SLC11A2
FTL
LMX1B
GRM1
NTF4
ATP6AP2
FIG4
PARK16
UBE3A
STUB1
CACNA1D
CCR6
ATXN10
ATP7B
LAMP2
OGDH
PACRG
TLR2
ERCC6
PSENEN
ACTG1
NPC1
APOA1
CTNNB1
FOXO1
GLUD2
PON1
SLC6A2
CHM
MSX1
PARK10
FMR1
HSPA9
CASP3
LOC106627981
SPG11
MCCC1
FAS
C1QBP
SCARB2
HSPB1
LMX1A
UBA1
APPL1
FA2H
PDGFRB
MT-ATP6
MAF
SLC2A1
PARK21
ABCA7
GRIK2
CDK5
CRYAA
HFE
KCNC3
RAB11A
MPO
DDOST
PARK12
STAT3
MT-ND4
CTSB
JAG1
NOD2
MIR433
MIR331
ACHE
PRKRA
TSC2
MIR133B
MYH7
SNAP25
NOS3
NQO2
WASHC4
NDUFV2
ARSA
MT-CO1
GSK3B
CRH
BMP2
SCN5A
EGFR
ABCA1
SGCE
TNNT2
AR
CDKN2A
PIK3CA
SNX3
CYCS
TMEM230
RYR1
NOS2
SNX27
DBH
APC
SNCG
RAB40AL
TNFRSF1A
REN
MAPK1
THAP1
SERPINA1
AGL
NOTCH1
PICALM
TNNI3
NTRK1
STAT1
RYR2
MBP
GAPDH
ERBB2
MYH6
PPARG
TBX5
FASLG
LRP5
ABCB1
MT-CYB
PDGFB
NR1H4
WDR45
TF
BACE1
IGHMBP2
GARS1
EGF
KIF5A
COASY
HSPA4
KRAS
MT-TK
CRYAB
NOS1
CST3
MAPK8
DRD1
GJA1
ADAM17
JUP
TBK1
CDH1
H2AC18
SMN1
REST
FGFR1
MAPK14
MIRLET7I
MIR126
HEXA
TWNK
KIT
DSC2
APOB
FN1
CASP9
SLC1A3
JAK2
SLC25A4
PNKD
RBFOX3
GPR37
PITX2
CXCL8
HPCA
CSF1R
KARS1
ADORA2A
MME
G6PD
HLA-DRB1
MYBPC3
SLC30A10
KCNQ1
SMPD1
TGFBR2
MIR17
KLK6
CXCR4
NEK1
HSP90AA1
SCN1A
TPM3
DSC3
NF1
NKX2-5
ADRB2
HTR1A
MCOLN1
SLC39A14
GJB1
CACNA1C
HNRNPA2B1
GLA
MT-ATP8
CNR1
IRS1
JUN
MAPK3
MECP2
BSCL2
PRDM10
CHCHD10
NEFH
SYT11
SLC1A2
ERBB4
VDAC1
NPC2
COL4A1
HNRNPA1
PVALB
KCNH2
MTHFR
SCN9A
MAP2K1
PTPN11
DKK1
PYGM
SERPINC1
SCN8A
IGF2
LPL
HLA-DQA1
VIM
SI
CD40
ATN1
CREBBP
NTF3
TGFB1
ATM
ATP2B3
TGM2
ESR2
TMEM67
CFH
PROM1
SAG
DCAF17
MT-ND3
ANK2
ACTC1
HLA-DRA
SHH
GAD1
OPTN
CLU
MT-ND2
NFKB1
U2AF1
GFM1
JPH3
PARP1
TERT
NRAS
GNAL
BECN1
VPS26A
NAT2
NDUFV1
RD3
P4HB
CCND1
SMN2
NDUFS3
MMP9
GDAP1
MT-CO2
SMAD3
CAPN1
HSPA8
STH
TSC1
TPH1
MAP2
RNF19A
GLI3
INPP5E
GRIN2A
NQO1
GAK
SETX
GRM5
IREB2
MIR125A
EP300
MDM2
BRCA2
TSPO
LDHA
RAB29
MIR9-1
MIR142
HGF
CALB1
VPS13A
CCL3
RELN
ECE1
SRC
CNTF
TLR5
IGF1R
MGMT
FXN
IL4
BRCA1
MSH2
MIR146A
GDF6
IDUA
AUP1
PARL
ANO3
GALC
TAC1
DMD
CAV3
CHI3L1
CLN3
DMPK
PPARGC1A
LINGO1
MIR24-1
GRIA1
MIR34A
AIMP2
NHLRC1
BCL2
CCL2
PAX2
ITPR1
IL1A
AIF1
GYS1
TK2
PHB
NTS
UBQLN2
HTR3A
CFTR
SLC26A4
LAMP1
IL2
DES
ADNP
RRM2B
KMT2B
SDHB
TUBA1B
PAX6
EPM2A
ALS2
MIR124-1
BST1
F2
SCN2A
BMP4
HLA-DRB5
DNMT1
EPHA3
HARS1
NOTCH2
NRG1
TRPM7
STXBP1
SLC20A2
TIA1
IL17A
CAV1
GM2A
S100B
TUBA4A
CBS
GRIA2
SPTLC1
NDUFA1
PDGFRA
PCDH19
RAB5A
GLUD1
SLC11A1
MIR223
HP
ADAM10
DLG4
KANSL1
NEAT1
SMARCA4
LOX
CYBB
KCNJ2
RAF1
MMP13
HLA-B
SMARCB1
ATP7A
GFRA1
TOMM40
TMEM175
SIAH1
NDUFS2
MIR29B1
TNNT1
GJA5
DNAJB6
MT-CO3
HIP1R
CRP
GPNMB
C4A
RIT2
PFKM
MFN1
PTGS2
INSR
BICD2
GRIA3
TYMP
MSN
RAB3A
PLAU
HOTAIR
HLA-DQB1
PTCH1
ZFYVE26
CDKN1A
CIZ1
SURF1
MIR144
MSH6
QDPR
ATCAY
KIF1B
PIK3R1
MAG
PIK3C3
SPG7
CUL1
TBX20
NKX2-1
LRRK1
STK39
GAP43
MRAP
PARK3
MIR26B
SLC17A5
SST
CDK4
CDKN2B
MTR
INPP5K
TRAP1
PRRT2
NDUFAF2
RELA
RB1
CNBP
NDUFS1
HAMP
SOX9
IL2RB
MFSD8
HSD17B10
GSTO1
MALAT1
RAB8A
NDUFS7
FOXG1
MIR20A
NAGLU
POU5F1
NEU1
SLC40A1
GAL
HSPG2
RPS3A
SLC41A1
LDLR
TAF1L
NDUFS8
CCDC62
SCN3A
MIR212
ORC6
NDUFA13
CPT2
NDUFB11
SDHA
IL10RB
NDUFB9
KLF4
WNT3
NDUFB8
CYP1B1
SPAST
HTRA1
NDUFB3
NTRK3
SDHD
TAF13
TUBB
DNMT3B
NPPB
PRDX1
WNT1
RAB7B
FGD4
DNAJC5
VAPB
NDUFA6
MT-TL1
NNMT
LYRM7
ERBB3
CD4
ADORA1
POLG2
DDIT4
APH1A
MET
TSEN54
NPY
LRP6
COL5A1
MPV17
DPP6
UBE2N
INPP5F
DGUOK
HPRT1
LRP1
GRIN1
XPR1
CLN6
HNF1A
ALDH1A1
DGKQ
ACMSD
UBE2D2
STBD1
ADCYAP1
PON2
NEDD4
MAP2K2
SIPA1L2
NDUFA9
WARS1
HCN4
USH2A
G6PC
IDH1
UBE2E3
CASQ2
AARS1
NOTCH3
PABPN1
COX5A
ABCC8
GSTO2
CACNA1G
MEF2C
IAPP
SUMO1
SACS
ALK
FLNA
DNM2
UQCC3
MYORG
RAD51
MIR18A
PRF1
NDUFA10
CAPN3
NDUFS6
RNF11
KCNE1
SH3GL2
KDM4C
PHOX2B
EZH2
MATR3
XK
IKBKB
A2M
CNTNAP2
PDCD1
SACM1L
MTFMT
MYO7A
HRH3
NDUFA2
EIF2AK3
CDKN1B
DDIT3
SPG21
MAPT-AS1
CDH2
GLE1
RHOT1
NDUFAF1
VPS29
NDUFAF6
DNMT3A
RAB10
GABRR3
CHRNA4
TMEM70
HIF1A
FGF14
GNE
DNAAF3
BMP6
PPP1R1B
SMC1A
CETP
WNT5A
CALM1
YWHAQ
TPP1
IL1RN
PLCB1
TUBB2A
APOL1
KCNE2
TOMM20
ATP13A3
AVP
STK11
ABCB7
CHRNA7
NDUFA12
TBX2
NBN
PRPH2
CSF3
NUDT1
TPPP3
ARSG
FGF2
GJC2
PAX3
MMP14
LRP2
MT-ND4L
GLI1
MYBPC1
ELAVL4
COL17A1
EEA1
PFN1
GABRG2
USP24
FBXO48
TIMP3
GABRA1
MYCN
ATG12
KIF1A
TTN
ATP5F1A
FIS1
SCN11A
AAK1
CDCP2
CRX
SNHG1
RIC3
MIR182
AURKA
ABCG2
LDHB
WDTC1
AMBRA1
TPI1
SEPTIN5
SEPTIN4
DHFR
PSPN
ALOX5
CHUK
CDK6
KCTD7
LGI1
FAF1
KCNQ2
GNB1
VHL
EIF2AK2
ELP1
FKRP
CR1
ODC1
GPT
GUSB
USP40
AKT3
MIRLET7D
DVL1
SLC33A1
RING1
ALMS1
SCN4A
AXIN1
EN2
DARS2
BCS1L
DNM1
EEF1A1
GYG1
PLD3
MIR29A
ADCY5
EPRS1
RETREG1
PRSS1
TBX3
HDAC4
NEDD8
PAX5
DDX41
RAB5B
FTH1
MAP3K13
GSN
SULT2B1
GSTP1
BRAF
PGAM5
ARTN
PNKP
MYH11
GCLM
YAP1
ADAMTS2
TMEM126B
WRN
PTRHD1
MUC1
HNMT
SIGMAR1
ESR1
AARS2
MIR148B
TFRC
ARL13B
IL4R
CYC1
EPG5
ANG
POMC
ICAM1
FLG
NDUFAF5
MMP1
CSTB
CX3CR1
MIR93
ARID1B
IRS2
NDUFAF3
AFG3L2
MIR324
TBC1D15
FGF10
MIR210
MASP2
DSG1
CASP1
SOS1
FBN1
ARIH1
GLIS1
NDUFA11
MARS1
SERPINE1
TREX1
SLC18A3
HK1
DCTN2
LEP
MECOM
EPO
CHRNA3
ATL1
ISL1
MGC32805
CDKL5
APTX
SCN1B
REEP1
ATP2A2
OGG1
COX6B1
MFHAS1
CARD9
CDKN3
TFR2
KCNA1
RPE65
AXIN2
MIR15A
SERPINH1
SORCS1
AVPR2
BCL2L1
DENR
DICER1
MIR6084
MIR19A
CBSL
KMT2D
PDE10A
TUBB3
ANKRD50
UBE3C
SNX6
CALCA
CLN8
SFXN5
SIRT1
MIRLET7G
LINC01262
SNX1
WAS
FOS
TP73
GLI2
SYN1
GAMT
PPP3CA
POTEF
ENTR1
ARIH2
PLP1
HSPBP1
MIR10B
CD209
AQP2
PCA3
LIG4
ANXA7
TCAP
GNAQ
HJV
TBC1D24
TCIRG1
B2M
SNX2
ARID1A
CCR5
VAC14
UNC13A
DLST
DDX3X
FOXRED1
TPPP
MMP2
ISG15
GNAS
TIMP1
DAO
CLN5
CD8A
NUBPL
SH2D1A
VPS26B
MMP3
VDR
HNRNPH2
GPX1
SP1
IFNB1
TBX1
PPP2R2B
RAG1
CTSC
PRPH
ICOSLG
GRAP2
ALX4
BTD
FUNDC1
CAST
PGK1
CLEC7A
SLC5A7
EZR
BCR
TCOF1
NLRP3
CHIT1
DBT
LINC01734
SCN10A
SMAD4
SPTAN1
NRGN
PPT1
CFAP410
RNU1-1
IFT74
PDE8B
AP4M1
REM1
GOSR2
EFCAB6
RNF144A
AP5Z1
CTNNA3
MIR30B
SYT12
RANBP17
TNFRSF10B
ATP2C1
UBC
HBG2
HSPD1
MIR424
HSPA5
ERCC8
SCOC-AS1
SEMA3A
TNFRSF1B
GLS
MIR4422HG
UCH1LAS
CCNF
BRD4
VCAM1
DPY19L2P2
UCHL1-AS1
PEX5
PRICKLE1
BCOR
SRSF2
PMPCA
BCKDHA
ENO2
NDUFAF4
PIKFYVE
NDP
AGRN
SIL1
POU1F1
MNDA
P4HTM
ATAD1
SUCLG1
OCLN
SCO2
AGTR1
PMM2
HLA-A
AP4S1
MYOD1
TJP2
CSF1
TGFB2
KCNJ10
F13A1
HCFC1
MIR106B
GABRB3
AGER
TXN
DLL1
ASCL1
DNAH8
PNPLA2
COQ8A
CNTN2
AP4B1
BCKDHB
APAF1
ANO5
CALM2
GGT1
CUL4B
PLEKHG5
PEX3
BIN1
RBM8A
COX10
ITPR3
DOCK8
COX4I1
GK
PHOX2A
GNAO1
MIR342
HSPB8
CSRP3
ACADS
ELANE
SPP1
PCSK1N
IL17RA
YARS2
VLDLR
FRZB
EPHB2
JRK
MT-TS2
AQP4
GLP1R
COL1A1
PHF1
CLIP1
CYBA
MBL2
CREB1
MT-TF
PEX26
ARX
PRKCSH
PSMD4
TUBB2B
AP1S1
VAMP2
MT-TS1
SUFU
HNRNPDL
ERLIN2
TENM4
XBP1
GFI1B
MAPK8IP1
IL18
SAA1
UQCRFS1
TIMMDC1
NGFR
PIK3C2A
PSNP2
TYROBP
TMPRSS6
CYP27A1
ABHD12
CRHR1
PJVK
PES1
VSNL1
ATG5
MB
HMGCR
C3
ITM2B
SPART
TPK1
THBD
CDKN2B-AS1
NOP56
FGFR2
KCNA2
MSRA
TALDO1
PRKAG2-AS1
PLCB4
PSNP3
CAPN2
KIF7
MED13L
H3-3A
PTS
SPTLC2
HSPB2
PECAM1
KCNT1
PPM1D
PLA2G4A
ARHGEF9
SPTBN2
CALM3
TRPA1
CLPB
MT-TH
KDM6A
SAMD12
CHRNB2
LHX3
MCM2
SNX14
TUBA3D
CD36
SKP1
AMPD1
KEAP1
PLG
IRS4
DLD
MT-TQ
HLA-DPB1
SET
CDK1
OLR1
IL12B
NCAM1
ANXA5
EXOSC3
CALB2
PML
OMD
MOGS
PDHA1
RARS2
MT-TT
MDH2
SLC25A22
ACTA2
GCG
LMOD1
HMGB1
MAP1B
YME1L1
KDR
C1R
CXCL12
TWIST2
CDR1
PHYH
EFNB1
OGT
SUCLA2
CSNK2B
ATP1A2
PPARA
HCCS
GLUL
MSR1
TECPR2
PDSS1
RAB27A
RPL35
HDC
CHEK1
CTSF
TBX4
CD19
CYP2U1
GSTM1
GEMIN4
ANXA11
UBQLN1
UNG
RPL18
VIPR1
PON3
PSMB8
TBL1X
VIP
CHMP4B
ZFYVE27
GTPBP3
CFI
TLR1
NODAL
PTH
COL4A2
ADA
MYRF
CYP17A1
NUP85
PRKCG
AGT
PTPRC
PTPRQ
ACO2
DNAJB1
NFKBIA
KDM1A
FCGR2A
CPOX
VMA21
MSMB
DNAJC21
MIR30D
COQ7
MIR199B
SOX11
PSMC4
LOC109504728
GRID2
NDE1
EIF2S1
DHCR24
PTRH2
AHR
FLI1
POLD1
VPS11
MT-TW
KCNQ3
ALG11
SLC9A7
PANK1
MGME1
VSX2
RTN2
PLD1
CACNA1H
FLVCR1
ABL1
CDK5R1
CSNK1D
GYS2
NES
OCRL
CD44
NOTCH2NLC
ENO1
CDKN2C
ADCY1
WNT10B
LMNB1
PDP1
ETFB
SYNGAP1
EIF2B4
NAIP
MIR659
STEAP3
IL6R
AIFM1
PIGQ
MT-TP
NPHP1
MYD88
WWOX
IARS2
COL3A1
PIN1
UBTF
COL27A1
FRMD4A
SLC6A20
MCM5
YWHAG
GHRL
IGLON5
MT-TV
XDH
EPHA4
SUGCT
CYFIP2
NPPA
FES
TBX22
KIF5C
TCF20
BAG3
LARS2
COX8A
CTSH
ENG
MIF
IMMT
PURA
COQ4
PSMA1
CDK5RAP2
BPTF
TXNDC15
BTNL2
LRP8
RAD51C
ADIPOQ
UNC5C
ELP4
ALAD
FSCN1
MIR155
GATD1
IKBKG
COQ9
CLCN2
PDE6A
CALR
PRPF6
TRPV1
MIR376A1
SELENOT
CCL5
COX15
IDE
CSNK1E
SOX4
DOCK3
LOXL3
NANOG
HLA-C
TMEM240
VPS13B
ETM2
LYST
UBQLN4
CAMK2G
GATA5
HADHA
CYP19A1
DLEU2
GAD2
MOBP
RBFOX1
GP1BA
NIPA1
FRAXA
OPA1
NSMCE2
MAPK9
NALCN
NDUFB10
VCL
MIR195
MIR320A
OPRM1
MAP2K7
ALAS2
MMACHC

## Sheet: OMIM
Symbol
PLEKHG5
PARK7
KIF1B
MTHFR
MFN2
PINK1
ECE1
RHCE
YARS1
FOXD3
DNAJC6
IL23R
TNNI3K
ABCA4
AGL
DBT
ATP1A1
NOTCH2NLC
ECM1
ZNF687
MUC1
GBA
LMNA
COPA
MPZ
NCF2
INAVA
IL10
TLR5
PSEN2
ADAM17
MPV17
ABCG8
HTRA2
ZAP70
HOXD10
PDE11A
BMPR2
CTLA4
FARSB
IRS1
SP110
GIGYF2
ATG16L1
SAG
PDCD1
CAV3
CX3CR1
GBE1
POGLUT1
RAB7A
ATP2C1
DZIP1L
GYG1
MME
GNB4
EIF4G1
DNAJB11
HTT
PROM1
UCHL1
PHOX2B
PKD2
PPM1K
SNCA
ADH1C
TRIM2
GDNF
HEXB
PDE8B
APC
SAR1B
HARS1
SH3TC2
IRGM
SQSTM1
HFE
DHX16
HLA-DQA1
HLA-DQB1
HLA-DPB1
PKHD1
SLC17A5
ELOVL4
BCKDHB
SEC63
FIG4
ENPP1
LPA
PRKN
TBP
IL6
HNRNPA2B1
GARS1
SFRP4
PGAM2
EGFR
CHCHD2
NCF1
HSPB1
CD36
ABCB4
ABCB1
PON1
PON2
ARPC1B
IRF5
NOS3
PRKAG2
GATA4
NEFL
JPH1
GDAP1
PMP2
TNFRSF11B
TG
NDRG1
ZFAT
SLURP1
VCP
ABCA1
CRB2
LRSAM1
GLE1
SURF1
NOTCH1
DHTKD1
PHYH
RET
EGR2
SLC25A16
PSAP
PLAU
ACTA2
LIPA
PDZD7
CALHM1
PNPLA2
SMPD1
SBF2
LDHA

## Sheet: CTD
Symbol
BDNF
SOD2
SNCA
HMOX1
TH
GSTM1
SLC6A3
GFAP
TNF
PPARGC1A
CYP2E1
IL6
ABCB1
SLC18A2
NGF
NQO1
GSTP1
GSTA4
CP
PRKN
MAOB
PARK7
INS
NOS1
CYP2D6
MAPT
MAOA
AIF1
HSPA9
PINK1
HFE
EDN1
MAP3K5
MAP2
FGB
IGF1R
MTA1
IGF2
ATP13A2
IGF2R
LRRK2
DNM1L
ENO2
SLC30A10
FCER2
FBP1
INSR
MAG
RPS8
TRPM2
MTHFR
RPL6
BST1
SLC2A14
NCAPG2
BAG5
RPL14
CEACAM6
NECTIN2
VPS35
GBA
TALDO1
CNTNAP2
TMEM230
MIR181C
HBG1
HLA-DRA
ATPSYNBETA
GAK
RPL23A
HLA-DRB5
CNX99A
ADARB2
GPDH1
UP
TCL1B
COL19A1
ADH1C
ATXN2
ATXN8OS
CHCHD2
CHP
CPR
CPR64AA
CPR66D
DEF4
DNAJC6
DRAXIN
EIF4G1
FAX
FMC1
GIGYF2
GLUD2
HSC70-3
HTRA2
KST
MLP60A
NR4A2
OBP99B
PARK16
PLA2G6
PRM
RAB39B
RDGA
RETININ
RTNL1
SNCAIP
SYNJ1
TBP
TRNT
TRPM7
UCHL1
VPS13C
SOD1
DRD2
DRD1
GPX1
DDC
GDNF
DDIT4
HSPA1A
HGF
KCNJ4

## Sheet: DisGeNET
Symbol
SNCA
PARK7
DDC
DRD2
ATP13A2
MAOB
PRKN
PINK1
SLC18A2
TH
DRD1
IGF1R
LRRK2
GAK
GBA
MAPT
BST1
HLA-DRA
PARK16
DNM1L
PPARGC1A
CP
CYP2D6
GDNF
GFAP
TMEM230
GSTM1
HFE
HMOX1
HSPA9
IL6
MAOA
MTHFR
NOS1
ABCB1
VPS35
BDNF
SLC6A3
SOD1
SOD2
TNF
GSTP1
DDIT4
CYP2E1
MAP3K5
NGF
NQO1
AIF1
GSTA4
IGF2
TRPM2
HLA-DRB5
IGF2R
INS
ENO2
FBP1
FCER2
GPX1
HGF
HSPA1A
INSR
MIR181C
MAG
MTA1
BAG5
TCL1B
ADARB2
COL19A1
SLC2A14
EDN1
FGB
CNTNAP2
GSK3B
HBG1
HSPA4
HSPA8
IL1B
DRAXIN
KCNJ4
MAP2
CEACAM6
NR4A2
PITX3
NCAPG2
SLC30A10
NECTIN2
RPL6
RPL23A
RPS8
TALDO1
TFAM
RPL14
OPTN
SPR
TWNK
ATG7
GRK5
HTR1A
PENK
GDF5
ADH7
DLG4
ABL1
PPP1R9B
GRK6
HSF1
HSPD1
LEP
ND3
PTN
ARPC3
ADCY5
COX10
CCN2
GRK2
GRK3
DBN1
DLG1
GCH1
STK39
APOE
FASLG
RRN3
GJC2
HCN3
RIT2
FEZ1
SLC41A1
LAMP3
MCCC1
CCDC62
GPNMB
DGKQ
STH
VPS13C
TMEM175
HLA-DRB1
CTSB
SIPA1L2
SREBF1
NUCKS1
HIP1R
MAPT-AS1
BCKDK
RAI1
FAM47E
FAM47E-STBD1
LHFPL2
TCEANC2
DLG2
INPP5F
MMRN1
KANSL1
ITPKB
LMNA
NSF
PAM
BIN3
RREB1
SH3GL2
TPM1
ITGA8
NAT2
ZSCAN16-AS1
CCNT2-AS1
MAPT-IT1
BORCS7-ASMT
CDH8
FRY
TNK2
DSCAS
TMC3-AS1
CDK5
MPHOSPH6
LINC02224
LINC02210-CRHR1
LINC02471
LINC02451
AHSA1
LRRK2-DT
LOC107987479
CIT
CHM
SLC2A13
NLRP3
RAB39B
AGAP1
BORCS7
KLHDC1
CNTN1
COL5A2
COL13A1
COMT
SLCO6A1
ADORA2A
CRHR1
CRK
CRP
MAPK14
CSF2
LINC02210
PM20D1
CTSD
CNKSR3
CBLL2
CYP17A1
TMEM229B
MDGA2
BRINP1
DBH
SPPL2C
ACE
SPTSSB
PARK10
ASXL1
DRD3
EEF1A2
EIF4G1
C9orf72
AKT1
ESR1
ALDH1A1
ALDH2
SIRT2
TBC1D9
SYT11
MCF2L
FMR1
SYNM
SIRT1
TARDBP
SF3B1
SMUG1
MTOR
FYN
GABPA
FBXO7
RNF19A
GAPDH
GIGYF2
POLDIP2
FGF20
GBAP1
GCG
HPGDS
GLP1R
HTRA2
GPR37
REM1
GRN
GRIN2B
CTNNA3
GRM5
GSTT1
HTT
RPA2P1
PRSS53
TMC3
MCIDAS
IGF1
IGFALS
APP
IL1A
IL10
TMPRSS9
ITIH1
GSTK1
TPTE2P6
LAMC2
LINC01121
LRP2
LY6E
ATXN3
ACHE
MPZ
UNC13C
TYW1B
CDNF
DPY19L2P3
MX2
NEFL
NFE2L2
NOS2
NRTN
PAFAH1B1
PARK3
CHCHD2
IP6K2
SYT17
PIK3CA
PIK3CB
PIK3CD
PIK3CG
DCUN1D1
TREM2
POLG
PON1
TET2
CNNM2
WBP1L
PLPPR1
PREP
PIP4P2
MAPK1
SLC50A1
PRNP
PDSS2
PTEN
PTGS2
BCHE
BCL2
RET
ATXN2
SCN2A
CCL2
DNAJC1
CASC16
SNCA-AS1
SMPD1
SNCB
SNCG
THY1
TLR4
TP53
TPO
UCHL1
VDR
VEGFA
WNT3
YWHAE
CA8
ZNF165
ZP3
MANF
MUL1
AIMP2
CCDC82
RABEP2
KCNIP4
CAB39L
BAP1
CASP3
PLA2G6
GPR65
LINGO1
SLC45A3
GBF1
SQSTM1
RAB29
NDUFAF2
ADAMTSL1
TPTE2
GRAP2
MAP4K4
SNCAIP
ZNF646
TBC1D5
CTIF
PLEKHM1

## Sheet: DrugBank
Symbol
HTR1A
HTR1B
HTR1D
HTR1E
HTR2A
HTR2B
HTR2C
HTR3A
HTR6
HTR7
ADORA1
ADORA2A
ADRA1A
ORM1
ADRA1B
ADRA1D
ADRA2A
ADRA2B
ADRA2C
MAOA
MAOB
BCL2
DDC
ABCG2
ADRB1
ADRB2
ADRB3
COMT
BCHE
CYP1A1
CYP1A2
CYP2A6
CYP2B6
CYP2C18
CYP2C19
CYP2C8
CYP2C9
CYP2D6
CYP2E1
CYP3A4
CYP3A5
CYP3A7
DRD1
DRD2
DRD3
DRD4
DRD5
SULT1E1
GRIN3A
HRH1
SLC7A5
SLC7A8
SLC16A10
SLC47A1
SLC47A2
CHRM1
CHRM2
CHRM3
CHRM4
CHRM5
CHRNA3
CHRNA4
CHRNA7
ABCB1
PAH
POU2F2
SLC6A2
ALB
SLC15A1
SLC22A1
SLC22A2
SLC22A3
SLC22A6
SLCO1B1
SLCO1B3
SLCO3A1
SULT1A1
SULT1A2
SULT1A3
SULT1B1
SLC18A2
UGT1A9
UGT1A1
ORM2
CYP3A43
SULT1A4
UGT1A10
UGT1A3
UGT1A4
UGT1A6
UGT1A7
UGT1A8
UGT2B15
UGT2B4
UGT2B7

## Sheet: TTD
Symbol
HRH1
FYN
COMT
DDC
ADORA1
SRC
MAOA
LCK
ADRB3
ACHE
ADORA2A
ACACB
HTR4
HTR2C
HTR2A
HTR1B
HTR1A
PDE4A
SIGMAR1
MAOB
MT-ND3
CHRM2
CHRM1
NGFR
GRIN2B
FKBP1A
DRD4
DRD3
DRD2
DRD1
BCR-ABL1
CHRNA7
GRIA2
GRIA1
SLC6A3
UGCG
ADORA2B
TH
SLC6A4
PDE4D
GSK3B
VAMP1
VAMP2
CHRNA4
CHRNB2
CHRM5
GRIA4
GRIA3
GABRG3
TAAR1
PTGS1
PTGS2
RAF1
HTR7
GRM5
GCH1
HTR6
PREP
PDE4B
MPO
BRAF
AKT1
Malaria ACC1
GLUL
TRH
LRRK2
APH1A
APH1B
NCSTN
PSENEN
PSEN1
SNCA
APCS

## Sheet: PharmGKB
Symbol
PARK10
PARK3
GATD1
PARK7
PRKN
SH2D1A
CTD
AD5
MYMY3
MYMY1
OED
PDB4
PDB1
PDB5
PDB6
IBD3
IBD5
IBD9
IBD8
IBD2
IBD4
IBD6
IBD7
RMD1
CELIAC2
PKD3
KWE
MYP1
CCAL1
PKD1P3
PKD1P4
PKD1P5
PKD1P6
PKD1P2
SLC2A4RG
JCAD
CUL9
SLC25A16
GBE1
CCDC180
PKHD1L1
PKD1P1
PACRGL
PKD1L1
PYGL
PACRG
ZNF746
NAGLU
G6PC
PKDREJ
PKD2L2
GAA
PKD1L2
GNS
F9
ASPA
SLC6A19
PKD1L3
GALC
PEX7
PKD2L1
ABCG8
BEST1
NPC2
MRE11
NDP
PSAP
CLCN1
PLP1
PKHD1
EPM2A
ATP7B
ABCA4
LIPA
NCF1
BCKDHB
PHYH
NCF2
PYGM
NPC1
NF1
BCKDHA
HEXA
ABCA1
AGL
PRNP
CLCN5
PKD1
PKD2
GLRA1
AR
PSEN2
TGFB1
