# Supplementary material for: Compound Dihuang Granule Inhibits Nigrostriatal Pathway Apoptosis in Parkinson’s Disease by Suppressing the JNK/AP-1 Pathway
Source: Front Pharmacol. 2021 Apr 8;12:621359. doi: 10.3389/fphar.2021.621359 (PMC8060647; doi:10.3389/fphar.2021.621359)
Supplement: Supplementary file 6 [file Table5.XLSX]

## Sheet: Sheet1
SUID	Name	Degree.layout	Type	BaiShao	DanSen	GouTeng	QuanXie	ShiChangPu	ShuDi	ZhenZhuMu
1208	MOL000098	86	GouTeng	0	0	1	0	0	0	0	quercetin
81	PTGS2	85	gene	0	0	0	0	0	0	0
91	SCN5A	58	gene	0	0	0	0	0	0	0
79	PTGS1	53	gene	0	0	0	0	0	0	0
89	CHRM1	52	gene	0	0	0	0	0	0	0
87	CHRM3	47	gene	0	0	0	0	0	0	0
105	OPRM1	47	gene	0	0	0	0	0	0	0
136	ACHE	46	gene	0	0	0	0	0	0	0
128	AR	45	gene	0	0	0	0	0	0	0
101	ADRB2	43	gene	0	0	0	0	0	0	0
99	ADRA1B	42	gene	0	0	0	0	0	0	0
199	CHRM5	39	gene	0	0	0	0	0	0	0
124	MOL000422	36	multiDrug	1	0	1	0	1	0	0	kaempferol
253	MOL000006	35	DanSen	0	1	0	0	0	0	0	luteolin
95	ADRA1A	30	gene	0	0	0	0	0	0	0
189	ESR1	30	gene	0	0	0	0	0	0	0
93	CHRM4	28	gene	0	0	0	0	0	0	0
793	MOL007154	28	DanSen	0	1	0	0	0	0	0	tanshinone iia
83	KCNH2	27	gene	0	0	0	0	0	0	0
1140	MOL008488	27	GouTeng	0	0	1	0	0	0	0	yohimbine
133	PRSS1	26	gene	0	0	0	0	0	0	0
85	DRD1	25	gene	0	0	0	0	0	0	0
130	PPARG	25	gene	0	0	0	0	0	0	0
211	ADRA1D	25	gene	0	0	0	0	0	0	0
756	MOL007145	24	DanSen	0	1	0	0	0	0	0	salviolone
73	GABRA1	23	gene	0	0	0	0	0	0	0
78	MOL000358	23	multiDrug	1	0	1	0	0	0	0	beta-sitosterol
97	CHRM2	23	gene	0	0	0	0	0	0	0
353	MOL007049	23	DanSen	0	1	0	0	0	0	0	4-methylenemiltirone
549	MOL007100	23	DanSen	0	1	0	0	0	0	0	dihydrotanshinlactone
320	MOL007041	21	DanSen	0	1	0	0	0	0	0	2-isopropyl-8-methylphenanthrene-3,4-dione
470	MOL007088	21	DanSen	0	1	0	0	0	0	0	cryptotanshinone
611	MOL007108	21	DanSen	0	1	0	0	0	0	0	isocryptotanshi-none
947	MOL008468	21	GouTeng	0	0	1	0	0	0	0	methyl (E)-2-[(2S,3Z,12bS)-3-ethylidene-2,4,6,7,12,12b-hexahydro-1H-indolo[3,2-h]quinolizin-2-yl]-3-methoxyprop-2-enoate
855	MOL008457	20	GouTeng	0	0	1	0	0	0	0	Tetrahydroalstonine
1330	MOL008635	20	GouTeng	0	0	1	0	0	0	0	coryincine
672	MOL007122	19	DanSen	0	1	0	0	0	0	0	Miltirone
693	MOL007124	19	DanSen	0	1	0	0	0	0	0	neocryptotanshinone ii
912	MOL008465	19	GouTeng	0	0	1	0	0	0	0	(E)-16,17-Didehydro-17-methoxy-17,18-seco-3-beta-yohimban-16-carboxylic acid methyl ester
194	MOL001601	18	DanSen	0	1	0	0	0	0	0	1,2,5,6-tetrahydrotanshinone
512	MOL007094	18	DanSen	0	1	0	0	0	0	0	danshenspiroketallactone
633	MOL007111	18	DanSen	0	1	0	0	0	0	0	Isotanshinone II
1374	MOL000449	18	ShuDi	0	0	0	0	0	1	0
125	NOS2	17	gene	0	0	0	0	0	0	0
531	MOL007098	17	DanSen	0	1	0	0	0	0	0
582	MOL007105	17	DanSen	0	1	0	0	0	0	0
1173	MOL008489	17	GouTeng	0	0	1	0	0	0	0
494	MOL007093	16	DanSen	0	1	0	0	0	0	0
1123	MOL008487	16	GouTeng	0	0	1	0	0	0	0
1191	MOL008490	16	GouTeng	0	0	1	0	0	0	0
235	MOL002651	15	DanSen	0	1	0	0	0	0	0
1065	MOL008478	15	GouTeng	0	0	1	0	0	0	0
1081	MOL008481	15	GouTeng	0	0	1	0	0	0	0
103	SLC6A4	14	gene	0	0	0	0	0	0	0
219	MOL002222	14	DanSen	0	1	0	0	0	0	0
402	MOL007061	14	DanSen	0	1	0	0	0	0	0
422	MOL007069	14	DanSen	0	1	0	0	0	0	0
932	MOL008467	14	GouTeng	0	0	1	0	0	0	0
1351	MOL003542	14	ShiChangPu	0	0	0	0	1	0	0
652	MOL007119	13	DanSen	0	1	0	0	0	0	0
886	MOL008460	13	GouTeng	0	0	1	0	0	0	0
992	MOL008471	13	GouTeng	0	0	1	0	0	0	0
1034	MOL008475	13	GouTeng	0	0	1	0	0	0	0
1097	MOL008482	13	GouTeng	0	0	1	0	0	0	0
724	MOL007127	11	DanSen	0	1	0	0	0	0	0
900	MOL008463	11	GouTeng	0	0	1	0	0	0	0
980	MOL008470	11	GouTeng	0	0	1	0	0	0	0
1022	MOL008474	11	GouTeng	0	0	1	0	0	0	0
202	HTR3A	10	gene	0	0	0	0	0	0	0
309	MOL007036	10	DanSen	0	1	0	0	0	0	0
600	MOL007107	10	DanSen	0	1	0	0	0	0	0
713	MOL007125	10	DanSen	0	1	0	0	0	0	0
969	MOL008469	10	GouTeng	0	0	1	0	0	0	0
1054	MOL008477	10	GouTeng	0	0	1	0	0	0	0
388	GSK3B	9	gene	0	0	0	0	0	0	0
876	MOL008458	9	GouTeng	0	0	1	0	0	0	0
1111	MOL008484	9	GouTeng	0	0	1	0	0	0	0
1397	MOL000953	9	QuanXie	0	0	0	1	0	0	0
208	SLC6A3	8	gene	0	0	0	0	0	0	0
342	MOL007045	8	DanSen	0	1	0	0	0	0	0
366	ADRA2C	8	gene	0	0	0	0	0	0	0
393	MOL007059	8	DanSen	0	1	0	0	0	0	0
573	MOL007101	8	DanSen	0	1	0	0	0	0	0
825	MOL007155	8	DanSen	0	1	0	0	0	0	0
1013	MOL008473	8	GouTeng	0	0	1	0	0	0	0
232	DRD2	7	gene	0	0	0	0	0	0	0
379	MOL007050	7	DanSen	0	1	0	0	0	0	0
446	MOL007079	7	DanSen	0	1	0	0	0	0	0
462	MOL007085	7	DanSen	0	1	0	0	0	0	0
845	MOL008456	7	GouTeng	0	0	1	0	0	0	0
736	MOL007130	6	DanSen	0	1	0	0	0	0	0
834	MOL007156	6	DanSen	0	1	0	0	0	0	0
1006	MOL008472	6	GouTeng	0	0	1	0	0	0	0
1367	MOL003576	6	ShiChangPu	0	0	0	0	1	0	0
1419	TCMID_25168	6	ZhenZhuMu	0	0	0	0	0	0	1
114	JUN	5	gene	0	0	0	0	0	0	0
116	CASP3	5	gene	0	0	0	0	0	0	0
143	RELA	5	gene	0	0	0	0	0	0	0
384	ESR2	5	gene	0	0	0	0	0	0	0
743	MOL007132	5	DanSen	0	1	0	0	0	0	0
1048	MOL008476	5	GouTeng	0	0	1	0	0	0	0
108	BCL2	4	gene	0	0	0	0	0	0	0
110	BAX	4	gene	0	0	0	0	0	0	0
165	CYP3A4	4	gene	0	0	0	0	0	0	0
187	MOL000492	4	BaiShao	1	0	0	0	0	0	0
364	ADRA2A	4	gene	0	0	0	0	0	0	0
457	MOL007082	4	DanSen	0	1	0	0	0	0	0
509	CHEK1	4	gene	0	0	0	0	0	0	0
772	ADRA2B	4	gene	0	0	0	0	0	0	0
76	IL6R	3	gene	0	0	0	0	0	0	0
112	CASP9	3	gene	0	0	0	0	0	0	0
138	SLC6A2	3	gene	0	0	0	0	0	0	0
147	AKT1	3	gene	0	0	0	0	0	0	0
152	AHSA1	3	gene	0	0	0	0	0	0	0
157	MMP1	3	gene	0	0	0	0	0	0	0
163	HMOX1	3	gene	0	0	0	0	0	0	0
167	CYP1A2	3	gene	0	0	0	0	0	0	0
169	CYP1A1	3	gene	0	0	0	0	0	0	0
171	ICAM1	3	gene	0	0	0	0	0	0	0
177	ALOX5	3	gene	0	0	0	0	0	0	0
179	GSTP1	3	gene	0	0	0	0	0	0	0
264	CCND1	3	gene	0	0	0	0	0	0	0
266	BCL2L1	3	gene	0	0	0	0	0	0	0
268	CDKN1A	3	gene	0	0	0	0	0	0	0
273	MMP9	3	gene	0	0	0	0	0	0	0
284	TP53	3	gene	0	0	0	0	0	0	0
286	NFKBIA	3	gene	0	0	0	0	0	0	0
307	MET	3	gene	0	0	0	0	0	0	0
437	MOL007070	3	DanSen	0	1	0	0	0	0	0
679	DRD5	3	gene	0	0	0	0	0	0	0
783	MOL007150	3	DanSen	0	1	0	0	0	0	0
841	MOL000073	3	GouTeng	0	0	1	0	0	0	0
850	KDR	3	gene	0	0	0	0	0	0	0
1413	TCMID_23471	3	ZhenZhuMu	0	0	0	0	0	0	1
118	CASP8	2	gene	0	0	0	0	0	0	0
120	PON1	2	gene	0	0	0	0	0	0	0
159	STAT1	2	gene	0	0	0	0	0	0	0
161	CDK1	2	gene	0	0	0	0	0	0	0
173	VCAM1	2	gene	0	0	0	0	0	0	0
175	CYP1B1	2	gene	0	0	0	0	0	0	0
181	AHR	2	gene	0	0	0	0	0	0	0
185	GSTM1	2	gene	0	0	0	0	0	0	0
259	EGFR	2	gene	0	0	0	0	0	0	0
262	VEGFA	2	gene	0	0	0	0	0	0	0
271	MMP2	2	gene	0	0	0	0	0	0	0
275	MAPK1	2	gene	0	0	0	0	0	0	0
277	RB1	2	gene	0	0	0	0	0	0	0
290	APP	2	gene	0	0	0	0	0	0	0
293	ERBB2	2	gene	0	0	0	0	0	0	0
300	IFNG	2	gene	0	0	0	0	0	0	0
305	CD40LG	2	gene	0	0	0	0	0	0	0
386	MAPK14	2	gene	0	0	0	0	0	0	0
390	MOL007058	2	DanSen	0	1	0	0	0	0	0
419	MOL007068	2	DanSen	0	1	0	0	0	0	0
441	MOL007071	2	DanSen	0	1	0	0	0	0	0
454	MOL007081	2	DanSen	0	1	0	0	0	0	0
492	EDN1	2	gene	0	0	0	0	0	0	0
666	MOL007120	2	DanSen	0	1	0	0	0	0	0
669	MOL007121	2	DanSen	0	1	0	0	0	0	0
753	MOL007143	2	DanSen	0	1	0	0	0	0	0
787	MOL007151	2	DanSen	0	1	0	0	0	0	0
790	MOL007152	2	DanSen	0	1	0	0	0	0	0
808	FOS	2	gene	0	0	0	0	0	0	0
820	MYC	2	gene	0	0	0	0	0	0	0
1151	DRD4	2	gene	0	0	0	0	0	0	0
1157	DRD3	2	gene	0	0	0	0	0	0	0
1163	ADRB1	2	gene	0	0	0	0	0	0	0
1221	MAOB	2	gene	0	0	0	0	0	0	0
1234	PLAU	2	gene	0	0	0	0	0	0	0
1306	NQO1	2	gene	0	0	0	0	0	0	0
1430	TCMID_24115	2	ZhenZhuMu	0	0	0	0	0	0	1
72	MOL001918	1	BaiShao	1	0	0	0	0	0	0
75	MOL001924	1	BaiShao	1	0	0	0	0	0	0	paeoniflorin
122	MAP2	1	gene	0	0	0	0	0	0	0
145	IKBKB	1	gene	0	0	0	0	0	0	0
155	MAPK8	1	gene	0	0	0	0	0	0	0
183	PPP3CA	1	gene	0	0	0	0	0	0	0
192	CAT	1	gene	0	0	0	0	0	0	0
217	MOL001942	1	DanSen	0	1	0	0	0	0	0
251	MOL000569	1	DanSen	0	1	0	0	0	0	0
279	CDK4	1	gene	0	0	0	0	0	0	0
288	MDM2	1	gene	0	0	0	0	0	0	0
298	TYR	1	gene	0	0	0	0	0	0	0
302	IL4	1	gene	0	0	0	0	0	0	0
351	MOL007048	1	DanSen	0	1	0	0	0	0	0
417	MOL007064	1	DanSen	0	1	0	0	0	0	0
444	MOL007077	1	DanSen	0	1	0	0	0	0	0
487	STAT3	1	gene	0	0	0	0	0	0	0
749	MOL007141	1	DanSen	0	1	0	0	0	0	0
751	MOL007142	1	DanSen	0	1	0	0	0	0	0
781	GABRG3	1	gene	0	0	0	0	0	0	0
823	ECE1	1	gene	0	0	0	0	0	0	0
853	PDE10A	1	gene	0	0	0	0	0	0	0
1121	MOL008485	1	GouTeng	0	0	1	0	0	0	0
1169	NGF	1	gene	0	0	0	0	0	0	0
1171	LPL	1	gene	0	0	0	0	0	0	0
1217	MMP3	1	gene	0	0	0	0	0	0	0
1239	EGF	1	gene	0	0	0	0	0	0	0
1248	ODC1	1	gene	0	0	0	0	0	0	0
1251	RAF1	1	gene	0	0	0	0	0	0	0
1253	SOD1	1	gene	0	0	0	0	0	0	0
1256	HIF1A	1	gene	0	0	0	0	0	0	0
1260	HSPA5	1	gene	0	0	0	0	0	0	0
1266	CAV1	1	gene	0	0	0	0	0	0	0
1269	GJA1	1	gene	0	0	0	0	0	0	0
1273	IL1B	1	gene	0	0	0	0	0	0	0
1275	CCL2	1	gene	0	0	0	0	0	0	0
1278	CXCL8	1	gene	0	0	0	0	0	0	0
1280	NOS3	1	gene	0	0	0	0	0	0	0
1282	HSPB1	1	gene	0	0	0	0	0	0	0
1284	SULT1E1	1	gene	0	0	0	0	0	0	0
1287	THBD	1	gene	0	0	0	0	0	0	0
1289	SERPINE1	1	gene	0	0	0	0	0	0	0
1291	COL1A1	1	gene	0	0	0	0	0	0	0
1295	IL1A	1	gene	0	0	0	0	0	0	0
1297	MPO	1	gene	0	0	0	0	0	0	0
1299	NCF1	1	gene	0	0	0	0	0	0	0
1301	ABCG2	1	gene	0	0	0	0	0	0	0
1304	NFE2L2	1	gene	0	0	0	0	0	0	0
1308	PARP1	1	gene	0	0	0	0	0	0	0
1311	COL3A1	1	gene	0	0	0	0	0	0	0
1313	PPARA	1	gene	0	0	0	0	0	0	0
1315	HSF1	1	gene	0	0	0	0	0	0	0
1317	CHUK	1	gene	0	0	0	0	0	0	0
1319	SPP1	1	gene	0	0	0	0	0	0	0
1321	CTSD	1	gene	0	0	0	0	0	0	0
1323	IGF2	1	gene	0	0	0	0	0	0	0
1326	ERBB3	1	gene	0	0	0	0	0	0	0
1365	PYGM	1	gene	0	0	0	0	0	0	0
1375	ADH1C	1	gene	0	0	0	0	0	0	0
1385	MAOA	1	gene	0	0	0	0	0	0	0
1395	MOL004082	1	QuanXie	0	0	0	1	0	0	0	Stearin
1398	VDR	1	gene	0	0	0	0	0	0	0
1401	NFKB1	1	gene	0	0	0	0	0	0	0
1404	CALB1	1	gene	0	0	0	0	0	0	0
1407	PML	1	gene	0	0	0	0	0	0	0
1409	CYP27A1	1	gene	0	0	0	0	0	0	0
1411	NR1H4	1	gene	0	0	0	0	0	0	0
1415	SLC18A2	1	gene	0	0	0	0	0	0	0
1417	HTR1A	1	gene	0	0	0	0	0	0	0
1420	NQO2	1	gene	0	0	0	0	0	0	0
1422	F9	1	gene	0	0	0	0	0	0	0
1425	ABCA1	1	gene	0	0	0	0	0	0	0
1428	F2	1	gene	0	0	0	0	0	0	0
1431	TF	1	gene	0	0	0	0	0	0	0
1433	ATP1A1	1	gene	0	0	0	0	0	0	0
