# Supplementary material for: Compound Dihuang Granule Inhibits Nigrostriatal Pathway Apoptosis in Parkinson’s Disease by Suppressing the JNK/AP-1 Pathway
Source: Front Pharmacol. 2021 Apr 8;12:621359. doi: 10.3389/fphar.2021.621359 (PMC8060647; doi:10.3389/fphar.2021.621359)
Supplement: Supplementary file 7 [file Table7.XLSX]

## Sheet: Sheet1
ONTOLOGY	ID	Description	GeneRatio	BgRatio	pvalue	p.adjust	qvalue	geneID	Count
BP	GO:0032496	response to lipopolysaccharide	2020-12-23	330/18670	8.65663e-16	1.65801e-12	4.65309e-13	MAPK8/FOS/JUN/CASP3/AKT1/CCL2/CXCL8/EDN1/MAPK14/MAPK1/PTGS2/IL1B	12
BP	GO:0002237	response to molecule of bacterial origin	2020-12-23	343/18670	1.37708e-15	1.65801e-12	4.65309e-13	MAPK8/FOS/JUN/CASP3/AKT1/CCL2/CXCL8/EDN1/MAPK14/MAPK1/PTGS2/IL1B	12
BP	GO:0071276	cellular response to cadmium ion	2020-07-23	37/18670	1.57477e-14	1.26402e-11	3.54738e-12	MAPK8/FOS/JUN/EGFR/MMP9/AKT1/MAPK1	7
BP	GO:0006979	response to oxidative stress	2020-12-23	451/18670	3.6305e-14	2.18556e-11	6.13363e-12	MAPK8/FOS/JUN/TP53/EGFR/MMP9/CASP3/AKT1/EDN1/MAPK1/MMP2/PTGS2	12
BP	GO:0000302	response to reactive oxygen species	2020-10-23	232/18670	7.18031e-14	3.45804e-11	9.70475e-12	MAPK8/FOS/JUN/EGFR/MMP9/CASP3/AKT1/EDN1/MAPK1/MMP2	10
BP	GO:0033002	muscle cell proliferation	2020-10-23	239/18670	9.67905e-14	3.88453e-11	1.09017e-11	JUN/EGFR/MMP9/AKT1/EDN1/MAPK14/MAPK1/MMP2/PTGS2/STAT3	10
BP	GO:0010038	response to metal ion	2020-11-23	364/18670	1.46021e-13	5.02311e-11	1.4097e-11	MAPK8/FOS/JUN/CCND1/EGFR/MMP9/CASP3/AKT1/EDN1/MAPK1/PTGS2	11
BP	GO:0071248	cellular response to metal ion	2020-09-23	190/18670	6.99531e-13	2.10559e-10	5.90919e-11	MAPK8/FOS/JUN/EGFR/MMP9/AKT1/EDN1/MAPK1/PTGS2	9
BP	GO:0046686	response to cadmium ion	2020-07-23	63/18670	8.29893e-13	2.22042e-10	6.23148e-11	MAPK8/FOS/JUN/EGFR/MMP9/AKT1/MAPK1	7
BP	GO:0051090	regulation of DNA-binding transcription factor activity	2020-11-23	432/18670	9.44956e-13	2.27545e-10	6.38591e-11	MAPK8/FOS/JUN/VEGFA/AKT1/ESR1/EDN1/MAPK14/MAPK1/IL1B/STAT3	11
BP	GO:0009314	response to radiation	2020-11-23	448/18670	1.40274e-12	3.07072e-10	8.61778e-11	MAPK8/FOS/JUN/CCND1/TP53/EGFR/CASP3/AKT1/MAPK14/MYC/PTGS2	11
BP	GO:0009612	response to mechanical stimulus	2020-09-23	210/18670	1.73042e-12	3.47237e-10	9.74498e-11	MAPK8/FOS/JUN/EGFR/AKT1/EDN1/MAPK14/PTGS2/IL1B	9
BP	GO:0071241	cellular response to inorganic substance	2020-09-23	217/18670	2.32654e-12	4.30948e-10	1.20943e-10	MAPK8/FOS/JUN/EGFR/MMP9/AKT1/EDN1/MAPK1/PTGS2	9
BP	GO:0044706	multi-multicellular organism process	2020-09-23	222/18670	2.85717e-12	4.91434e-10	1.37918e-10	FOS/MMP9/AKT1/ESR1/EDN1/MAPK1/MMP2/PTGS2/IL1B	9
BP	GO:0009411	response to UV	2020-08-23	141/18670	3.8594e-12	6.19563e-10	1.73876e-10	MAPK8/CCND1/TP53/EGFR/CASP3/AKT1/MYC/PTGS2	8
BP	GO:0034614	cellular response to reactive oxygen species	2020-08-23	168/18670	1.58907e-11	2.39154e-09	6.71171e-10	MAPK8/FOS/JUN/EGFR/MMP9/AKT1/MAPK1/MMP2	8
BP	GO:0048661	positive regulation of smooth muscle cell proliferation	2020-07-23	101/18670	2.50718e-11	3.51655e-09	9.86896e-10	JUN/EGFR/MMP9/AKT1/EDN1/MMP2/PTGS2	7
BP	GO:2000379	positive regulation of reactive oxygen species metabolic process	2020-07-23	102/18670	2.68989e-11	3.51655e-09	9.86896e-10	TP53/EGFR/AKT1/EDN1/MAPK14/PTGS2/IL1B	7
BP	GO:0051403	stress-activated MAPK cascade	2020-09-23	286/18670	2.77468e-11	3.51655e-09	9.86896e-10	MAPK8/EGFR/VEGFA/AKT1/EDN1/MAPK14/MAPK1/MYC/IL1B	9
BP	GO:0050673	epithelial cell proliferation	2020-10-23	434/18670	3.62941e-11	4.36981e-09	1.22636e-09	JUN/CCND1/EGFR/VEGFA/AKT1/ESR1/CCL2/MAPK1/MYC/STAT3	10
BP	GO:0034599	cellular response to oxidative stress	2020-09-23	302/18670	4.51009e-11	5.083e-09	1.42651e-09	MAPK8/FOS/JUN/TP53/EGFR/MMP9/AKT1/MAPK1/MMP2	9
BP	GO:0007565	female pregnancy	2020-08-23	192/18670	4.64393e-11	5.083e-09	1.42651e-09	FOS/MMP9/AKT1/ESR1/MAPK1/MMP2/PTGS2/IL1B	8
BP	GO:2000377	regulation of reactive oxygen species metabolic process	2020-08-23	195/18670	5.25794e-11	5.50483e-09	1.5449e-09	TP53/EGFR/AKT1/EDN1/MAPK14/PTGS2/IL1B/STAT3	8
BP	GO:0009416	response to light stimulus	2020-09-23	314/18670	6.38176e-11	6.32338e-09	1.77461e-09	MAPK8/FOS/CCND1/TP53/EGFR/CASP3/AKT1/MYC/PTGS2	9
BP	GO:0031098	stress-activated protein kinase signaling cascade	2020-09-23	315/18670	6.56497e-11	6.32338e-09	1.77461e-09	MAPK8/EGFR/VEGFA/AKT1/EDN1/MAPK14/MAPK1/MYC/IL1B	9
BP	GO:0007568	aging	2020-09-23	321/18670	7.76506e-11	7.19164e-09	2.01829e-09	FOS/JUN/TP53/AKT1/EDN1/MAPK14/MAPK1/PTGS2/STAT3	9
BP	GO:1903829	positive regulation of cellular protein localization	2020-09-23	324/18670	8.43474e-11	7.52254e-09	2.11115e-09	MAPK8/TP53/EGF/EGFR/AKT1/MAPK14/MAPK1/PTGS2/IL1B	9
BP	GO:0071214	cellular response to abiotic stimulus	2020-09-23	331/18670	1.01994e-10	8.46905e-09	2.37678e-09	MAPK8/TP53/EGFR/CASP3/AKT1/MAPK14/MYC/PTGS2/IL1B	9
BP	GO:0104004	cellular response to environmental stimulus	2020-09-23	331/18670	1.01994e-10	8.46905e-09	2.37678e-09	MAPK8/TP53/EGFR/CASP3/AKT1/MAPK14/MYC/PTGS2/IL1B	9
BP	GO:0071902	positive regulation of protein serine/threonine kinase activity	2020-09-23	334/18670	1.10505e-10	8.86987e-09	2.48927e-09	CCND1/EGF/EGFR/VEGFA/AKT1/EDN1/MAPK14/MAPK1/IL1B	9
BP	GO:0071496	cellular response to external stimulus	2020-09-23	339/18670	1.26089e-10	9.79425e-09	2.74869e-09	MAPK8/FOS/JUN/TP53/EGFR/AKT1/MAPK1/PTGS2/IL1B	9
BP	GO:0071216	cellular response to biotic stimulus	2020-08-23	236/18670	2.41045e-10	1.81387e-08	5.0905e-09	MAPK8/TP53/AKT1/CCL2/CXCL8/MAPK14/MAPK1/IL1B	8
BP	GO:0150076	neuroinflammatory response	2020-06-23	75/18670	3.27682e-10	2.39108e-08	6.71042e-09	JUN/EGFR/MMP9/IL4/PTGS2/IL1B	6
BP	GO:0030099	myeloid cell differentiation	2020-09-23	416/18670	7.69926e-10	5.45289e-08	1.53032e-08	FOS/JUN/MMP9/VEGFA/CASP3/IL4/MAPK14/MYC/STAT3	9
BP	GO:0048660	regulation of smooth muscle cell proliferation	2020-07-23	169/18670	9.53915e-10	6.56294e-08	1.84185e-08	JUN/EGFR/MMP9/AKT1/EDN1/MMP2/PTGS2	7
BP	GO:0048659	smooth muscle cell proliferation	2020-07-23	171/18670	1.03578e-09	6.66232e-08	1.86974e-08	JUN/EGFR/MMP9/AKT1/EDN1/MMP2/PTGS2	7
BP	GO:0072593	reactive oxygen species metabolic process	2020-08-23	284/18670	1.04516e-09	6.66232e-08	1.86974e-08	TP53/EGFR/AKT1/EDN1/MAPK14/PTGS2/IL1B/STAT3	8
BP	GO:0048608	reproductive structure development	2020-09-23	431/18670	1.05136e-09	6.66232e-08	1.86974e-08	CCND1/EGFR/VEGFA/CASP3/AKT1/ESR1/MAPK14/MAPK1/PTGS2	9
BP	GO:0061458	reproductive system development	2020-09-23	434/18670	1.11744e-09	6.89946e-08	1.93629e-08	CCND1/EGFR/VEGFA/CASP3/AKT1/ESR1/MAPK14/MAPK1/PTGS2	9
BP	GO:0034612	response to tumor necrosis factor	2020-08-23	312/18670	2.19276e-09	1.32004e-07	3.70462e-08	CASP3/AKT1/CCL2/CXCL8/EDN1/MAPK14/MAPK1/PTGS2	8
BP	GO:0002573	myeloid leukocyte differentiation	2020-07-23	204/18670	3.54581e-09	2.03052e-07	5.69851e-08	FOS/JUN/MMP9/VEGFA/IL4/MAPK14/MYC	7
BP	GO:0032147	activation of protein kinase activity	2020-08-23	333/18670	3.65769e-09	2.03052e-07	5.69851e-08	EGF/EGFR/VEGFA/AKT1/IL4/MAPK14/MAPK1/IL1B	8
BP	GO:0071222	cellular response to lipopolysaccharide	2020-07-23	205/18670	3.6684e-09	2.03052e-07	5.69851e-08	MAPK8/AKT1/CCL2/CXCL8/MAPK14/MAPK1/IL1B	7
BP	GO:0031667	response to nutrient levels	2020-09-23	499/18670	3.79345e-09	2.03052e-07	5.69851e-08	MAPK8/JUN/CCND1/TP53/EGFR/AKT1/MAPK1/PTGS2/IL1B	9
BP	GO:0050679	positive regulation of epithelial cell proliferation	2020-07-23	206/18670	3.79457e-09	2.03052e-07	5.69851e-08	JUN/CCND1/EGFR/VEGFA/AKT1/MYC/STAT3	7
BP	GO:0071219	cellular response to molecule of bacterial origin	2020-07-23	212/18670	4.63183e-09	2.42466e-07	6.80466e-08	MAPK8/AKT1/CCL2/CXCL8/MAPK14/MAPK1/IL1B	7
BP	GO:0035994	response to muscle stretch	2020-04-23	18/18670	5.29334e-09	2.6013e-07	7.30038e-08	FOS/JUN/EDN1/MAPK14	4
BP	GO:0060749	mammary gland alveolus development	2020-04-23	18/18670	5.29334e-09	2.6013e-07	7.30038e-08	CCND1/EGF/VEGFA/ESR1	4
BP	GO:0061377	mammary gland lobule development	2020-04-23	18/18670	5.29334e-09	2.6013e-07	7.30038e-08	CCND1/EGF/VEGFA/ESR1	4
BP	GO:0001666	response to hypoxia	2020-08-23	359/18670	6.59043e-09	3.17395e-07	8.90748e-08	TP53/VEGFA/CASP3/AKT1/EDN1/MMP2/MYC/PTGS2	8
BP	GO:0031663	lipopolysaccharide-mediated signaling pathway	2020-05-23	58/18670	7.82013e-09	3.69233e-07	1.03623e-07	AKT1/CCL2/MAPK14/MAPK1/IL1B	5
BP	GO:0036293	response to decreased oxygen levels	2020-08-23	370/18670	8.34316e-09	3.86352e-07	1.08427e-07	TP53/VEGFA/CASP3/AKT1/EDN1/MMP2/MYC/PTGS2	8
BP	GO:0050678	regulation of epithelial cell proliferation	2020-08-23	378/18670	9.8591e-09	4.47013e-07	1.25451e-07	JUN/CCND1/EGFR/VEGFA/AKT1/CCL2/MYC/STAT3	8
BP	GO:0032872	regulation of stress-activated MAPK cascade	2020-07-23	237/18670	1.00244e-08	4.47013e-07	1.25451e-07	EGFR/VEGFA/AKT1/EDN1/MAPK1/MYC/IL1B	7
BP	GO:0070302	regulation of stress-activated protein kinase signaling cascade	2020-07-23	239/18670	1.06237e-08	4.65124e-07	1.30534e-07	EGFR/VEGFA/AKT1/EDN1/MAPK1/MYC/IL1B	7
BP	GO:0046824	positive regulation of nucleocytoplasmic transport	2020-05-23	62/18670	1.10083e-08	4.71185e-07	1.32235e-07	TP53/MAPK14/MAPK1/PTGS2/IL1B	5
BP	GO:0032355	response to estradiol	2020-06-23	134/18670	1.11535e-08	4.71185e-07	1.32235e-07	CCND1/EGFR/CASP3/ESR1/PTGS2/STAT3	6
BP	GO:0070482	response to oxygen levels	2020-08-23	394/18670	1.36193e-08	5.65437e-07	1.58686e-07	TP53/VEGFA/CASP3/AKT1/EDN1/MMP2/MYC/PTGS2	8
BP	GO:0006606	protein import into nucleus	2020-06-23	143/18670	1.64769e-08	6.61273e-07	1.85582e-07	TP53/AKT1/MAPK14/MAPK1/PTGS2/STAT3	6
BP	GO:0030879	mammary gland development	2020-06-23	143/18670	1.64769e-08	6.61273e-07	1.85582e-07	CCND1/EGF/VEGFA/AKT1/ESR1/MAPK1	6
BP	GO:0043406	positive regulation of MAP kinase activity	2020-07-23	258/18670	1.8007e-08	7.10836e-07	1.99491e-07	EGF/EGFR/VEGFA/EDN1/MAPK14/MAPK1/IL1B	7
BP	GO:0051384	response to glucocorticoid	2020-06-23	146/18670	1.86601e-08	7.24736e-07	2.03392e-07	FOS/CCND1/EGFR/CASP3/EDN1/PTGS2	6
BP	GO:0062013	positive regulation of small molecule metabolic process	2020-06-23	153/18670	2.46976e-08	9.43997e-07	2.64927e-07	EGF/AKT1/IL4/PTGS2/IL1B/STAT3	6
BP	GO:0048732	gland development	2020-08-23	434/18670	2.88648e-08	1.08604e-06	3.04789e-07	JUN/CCND1/EGF/EGFR/VEGFA/AKT1/ESR1/MAPK1	8
BP	GO:0031960	response to corticosteroid	2020-06-23	162/18670	3.47497e-08	1.28734e-06	3.61285e-07	FOS/CCND1/EGFR/CASP3/EDN1/PTGS2	6
BP	GO:0045931	positive regulation of mitotic cell cycle	2020-06-23	163/18670	3.60494e-08	1.29563e-06	3.63609e-07	CCND1/EGF/EGFR/AKT1/EDN1/IL1B	6
BP	GO:0051170	import into nucleus	2020-06-23	163/18670	3.60494e-08	1.29563e-06	3.63609e-07	TP53/AKT1/MAPK14/MAPK1/PTGS2/STAT3	6
BP	GO:0071260	cellular response to mechanical stimulus	2020-05-23	79/18670	3.78191e-08	1.33924e-06	3.75849e-07	MAPK8/EGFR/AKT1/PTGS2/IL1B	5
BP	GO:0010632	regulation of epithelial cell migration	2020-07-23	291/18670	4.11691e-08	1.43674e-06	4.03212e-07	JUN/MMP9/VEGFA/AKT1/IL4/EDN1/PTGS2	7
BP	GO:0010634	positive regulation of epithelial cell migration	2020-06-23	171/18670	4.79661e-08	1.62421e-06	4.55825e-07	JUN/MMP9/VEGFA/AKT1/EDN1/PTGS2	6
BP	GO:0090068	positive regulation of cell cycle process	2020-07-23	298/18670	4.84481e-08	1.62421e-06	4.55825e-07	CCND1/TP53/EGF/EGFR/AKT1/EDN1/IL1B	7
BP	GO:0048145	regulation of fibroblast proliferation	2020-05-23	83/18670	4.85645e-08	1.62421e-06	4.55825e-07	JUN/TP53/EGFR/ESR1/MYC	5
BP	GO:0018105	peptidyl-serine phosphorylation	2020-07-23	299/18670	4.95719e-08	1.63519e-06	4.58907e-07	MAPK8/EGFR/VEGFA/AKT1/MAPK14/MAPK1/PTGS2	7
BP	GO:0048144	fibroblast proliferation	2020-05-23	84/18670	5.15966e-08	1.67898e-06	4.71195e-07	JUN/TP53/EGFR/ESR1/MYC	5
BP	GO:1902895	positive regulation of pri-miRNA transcription by RNA polymerase II	2020-04-23	31/18670	5.38562e-08	1.72914e-06	4.85273e-07	FOS/JUN/TP53/STAT3	4
BP	GO:1901214	regulation of neuron death	2020-07-23	313/18670	6.7783e-08	2.14765e-06	6.02724e-07	FOS/JUN/TP53/CASP3/AKT1/CCL2/STAT3	7
BP	GO:0070371	ERK1 and ERK2 cascade	2020-07-23	317/18670	7.3923e-08	2.31178e-06	6.48785e-07	JUN/EGF/EGFR/CCL2/MAPK1/MYC/IL1B	7
BP	GO:0018209	peptidyl-serine modification	2020-07-23	322/18670	8.22548e-08	2.53935e-06	7.12653e-07	MAPK8/EGFR/VEGFA/AKT1/MAPK14/MAPK1/PTGS2	7
BP	GO:0032103	positive regulation of response to external stimulus	2020-07-23	323/18670	8.40131e-08	2.56081e-06	7.18673e-07	EGFR/VEGFA/CXCL8/EDN1/MAPK14/PTGS2/IL1B	7
BP	GO:0002685	regulation of leukocyte migration	2020-06-23	196/18670	1.07877e-07	3.24709e-06	9.11275e-07	VEGFA/AKT1/CCL2/CXCL8/EDN1/MAPK14	6
BP	GO:0043405	regulation of MAP kinase activity	2020-07-23	337/18670	1.12179e-07	3.33491e-06	9.3592e-07	EGF/EGFR/VEGFA/EDN1/MAPK14/MAPK1/IL1B	7
BP	GO:0017038	protein import	2020-06-23	199/18670	1.18031e-07	3.46609e-06	9.72735e-07	TP53/AKT1/MAPK14/MAPK1/PTGS2/STAT3	6
BP	GO:0001101	response to acid chemical	2020-07-23	343/18670	1.26492e-07	3.6261e-06	1.01764e-06	EGFR/VEGFA/CASP3/AKT1/EDN1/MMP2/PTGS2	7
BP	GO:0006913	nucleocytoplasmic transport	2020-07-23	343/18670	1.26492e-07	3.6261e-06	1.01764e-06	TP53/AKT1/MAPK14/MAPK1/PTGS2/IL1B/STAT3	7
BP	GO:1903426	regulation of reactive oxygen species biosynthetic process	2020-05-23	101/18670	1.30582e-07	3.6993e-06	1.03818e-06	AKT1/EDN1/PTGS2/IL1B/STAT3	5
BP	GO:0051169	nuclear transport	2020-07-23	346/18670	1.34209e-07	3.75784e-06	1.05461e-06	TP53/AKT1/MAPK14/MAPK1/PTGS2/IL1B/STAT3	7
BP	GO:0070997	neuron death	2020-07-23	348/18670	1.39571e-07	3.86308e-06	1.08415e-06	FOS/JUN/TP53/CASP3/AKT1/CCL2/STAT3	7
BP	GO:0010631	epithelial cell migration	2020-07-23	351/18670	1.47955e-07	4.03205e-06	1.13157e-06	JUN/MMP9/VEGFA/AKT1/IL4/EDN1/PTGS2	7
BP	GO:0071456	cellular response to hypoxia	2020-06-23	207/18670	1.49025e-07	4.03205e-06	1.13157e-06	TP53/VEGFA/AKT1/EDN1/MYC/PTGS2	6
BP	GO:0046822	regulation of nucleocytoplasmic transport	2020-05-23	104/18670	1.51241e-07	4.04654e-06	1.13564e-06	TP53/MAPK14/MAPK1/PTGS2/IL1B	5
BP	GO:0090132	epithelium migration	2020-07-23	354/18670	1.5676e-07	4.1481e-06	1.16414e-06	JUN/MMP9/VEGFA/AKT1/IL4/EDN1/PTGS2	7
BP	GO:0097529	myeloid leukocyte migration	2020-06-23	210/18670	1.62251e-07	4.24674e-06	1.19182e-06	VEGFA/CCL2/CXCL8/EDN1/MAPK14/IL1B	6
BP	GO:0150077	regulation of neuroinflammatory response	2020-04-23	41/18670	1.71929e-07	4.40432e-06	1.23604e-06	MMP9/IL4/PTGS2/IL1B	4
BP	GO:1902893	regulation of pri-miRNA transcription by RNA polymerase II	2020-04-23	41/18670	1.71929e-07	4.40432e-06	1.23604e-06	FOS/JUN/TP53/STAT3	4
BP	GO:0090130	tissue migration	2020-07-23	360/18670	1.75705e-07	4.45366e-06	1.24989e-06	JUN/MMP9/VEGFA/AKT1/IL4/EDN1/PTGS2	7
BP	GO:0036294	cellular response to decreased oxygen levels	2020-06-23	217/18670	1.96906e-07	4.93905e-06	1.38611e-06	TP53/VEGFA/AKT1/EDN1/MYC/PTGS2	6
BP	GO:0035690	cellular response to drug	2020-07-23	369/18670	2.07733e-07	5.13975e-06	1.44244e-06	TP53/EGFR/EDN1/MAPK1/MYC/PTGS2/IL1B	7
BP	GO:0045429	positive regulation of nitric oxide biosynthetic process	2020-04-23	43/18670	2.09176e-07	5.13975e-06	1.44244e-06	AKT1/EDN1/PTGS2/IL1B	4
BP	GO:1904407	positive regulation of nitric oxide metabolic process	2020-04-23	44/18670	2.29906e-07	5.59206e-06	1.56937e-06	AKT1/EDN1/PTGS2/IL1B	4
BP	GO:0030595	leukocyte chemotaxis	2020-06-23	224/18670	2.37439e-07	5.70992e-06	1.60245e-06	VEGFA/CCL2/CXCL8/EDN1/MAPK14/IL1B	6
BP	GO:0002688	regulation of leukocyte chemotaxis	2020-05-23	114/18670	2.39494e-07	5.70992e-06	1.60245e-06	VEGFA/CCL2/CXCL8/EDN1/MAPK14	5
BP	GO:0051054	positive regulation of DNA metabolic process	2020-06-23	228/18670	2.63527e-07	6.22132e-06	1.74597e-06	JUN/EGFR/AKT1/IL4/MAPK1/MYC	6
BP	GO:0048545	response to steroid hormone	2020-07-23	385/18670	2.76887e-07	6.47324e-06	1.81667e-06	FOS/CCND1/EGFR/CASP3/ESR1/EDN1/PTGS2	7
BP	GO:0045787	positive regulation of cell cycle	2020-07-23	389/18670	2.96927e-07	6.875e-06	1.92942e-06	CCND1/TP53/EGF/EGFR/AKT1/EDN1/IL1B	7
BP	GO:0061614	pri-miRNA transcription by RNA polymerase II	2020-04-23	47/18670	3.01339e-07	6.9107e-06	1.93944e-06	FOS/JUN/TP53/STAT3	4
BP	GO:0071453	cellular response to oxygen levels	2020-06-23	234/18670	3.07049e-07	6.97522e-06	1.95755e-06	TP53/VEGFA/AKT1/EDN1/MYC/PTGS2	6
BP	GO:1903409	reactive oxygen species biosynthetic process	2020-05-23	122/18670	3.35995e-07	7.56146e-06	2.12208e-06	AKT1/EDN1/PTGS2/IL1B/STAT3	5
BP	GO:0071621	granulocyte chemotaxis	2020-05-23	123/18670	3.4995e-07	7.80259e-06	2.18975e-06	CCL2/CXCL8/EDN1/MAPK14/IL1B	5
BP	GO:1904707	positive regulation of vascular smooth muscle cell proliferation	2020-04-23	49/18670	3.57371e-07	7.89495e-06	2.21567e-06	JUN/MMP9/EDN1/MMP2	4
BP	GO:0008637	apoptotic mitochondrial changes	2020-05-23	124/18670	3.6436e-07	7.97617e-06	2.23846e-06	MAPK8/JUN/TP53/MMP9/AKT1	5
BP	GO:0022407	regulation of cell-cell adhesion	2020-07-23	403/18670	3.76995e-07	8.17841e-06	2.29522e-06	VEGFA/CASP3/AKT1/CCL2/IL4/MAPK14/IL1B	7
BP	GO:0007566	embryo implantation	2020-04-23	51/18670	4.2082e-07	8.96755e-06	2.51669e-06	MMP9/MMP2/PTGS2/IL1B	4
BP	GO:0048146	positive regulation of fibroblast proliferation	2020-04-23	51/18670	4.2082e-07	8.96755e-06	2.51669e-06	JUN/EGFR/ESR1/MYC	4
BP	GO:0045637	regulation of myeloid cell differentiation	2020-06-23	251/18670	4.63513e-07	9.79069e-06	2.74769e-06	FOS/JUN/IL4/MAPK14/MYC/STAT3	6
BP	GO:0007611	learning or memory	2020-06-23	256/18670	5.20313e-07	1.0801e-05	3.03122e-06	FOS/JUN/EGFR/CASP3/MAPK1/PTGS2	6
BP	GO:0050730	regulation of peptidyl-tyrosine phosphorylation	2020-06-23	256/18670	5.20313e-07	1.0801e-05	3.03122e-06	TP53/EGF/EGFR/VEGFA/IL4/STAT3	6
BP	GO:0048568	embryonic organ development	2020-07-23	428/18670	5.65426e-07	1.16371e-05	3.26589e-06	TP53/EGFR/VEGFA/AKT1/CXCL8/EDN1/MAPK1	7
BP	GO:0051052	regulation of DNA metabolic process	2020-07-23	429/18670	5.74367e-07	1.1721e-05	3.28942e-06	JUN/TP53/EGFR/AKT1/IL4/MAPK1/MYC	7
BP	GO:0051091	positive regulation of DNA-binding transcription factor activity	2020-06-23	261/18670	5.82711e-07	1.17913e-05	3.30916e-06	VEGFA/AKT1/ESR1/EDN1/IL1B/STAT3	6
BP	GO:0034504	protein localization to nucleus	2020-06-23	262/18670	5.95899e-07	1.19577e-05	3.35585e-06	TP53/AKT1/MAPK14/MAPK1/PTGS2/STAT3	6
BP	GO:0050804	modulation of chemical synaptic transmission	2020-07-23	436/18670	6.40358e-07	1.27437e-05	3.57642e-06	EGFR/CCL2/EDN1/MAPK1/PTGS2/IL1B/STAT3	7
BP	GO:0099177	regulation of trans-synaptic signaling	2020-07-23	437/18670	6.50287e-07	1.28352e-05	3.60211e-06	EGFR/CCL2/EDN1/MAPK1/PTGS2/IL1B/STAT3	7
BP	GO:1903428	positive regulation of reactive oxygen species biosynthetic process	2020-04-23	57/18670	6.61933e-07	1.29588e-05	3.63681e-06	AKT1/EDN1/PTGS2/IL1B	4
BP	GO:0031668	cellular response to extracellular stimulus	2020-06-23	268/18670	6.80279e-07	1.32106e-05	3.70746e-06	MAPK8/FOS/JUN/TP53/MAPK1/PTGS2	6
BP	GO:0097530	granulocyte migration	2020-05-23	141/18670	6.90059e-07	1.3287e-05	3.72892e-06	CCL2/CXCL8/EDN1/MAPK14/IL1B	5
BP	GO:0043491	protein kinase B signaling	2020-06-23	269/18670	6.95252e-07	1.3287e-05	3.72892e-06	EGF/EGFR/AKT1/ESR1/CCL2/IL1B	6
BP	GO:0019229	regulation of vasoconstriction	2020-04-23	58/18670	7.10386e-07	1.33405e-05	3.74391e-06	EGFR/AKT1/EDN1/PTGS2	4
BP	GO:0045927	positive regulation of growth	2020-06-23	270/18670	7.10493e-07	1.33405e-05	3.74391e-06	EGFR/VEGFA/AKT1/EDN1/MAPK14/MAPK1	6
BP	GO:0038127	ERBB signaling pathway	2020-05-23	142/18670	7.14667e-07	1.33405e-05	3.74391e-06	EGF/EGFR/MMP9/AKT1/MAPK1	5
BP	GO:0034349	glial cell apoptotic process	2020-03-23	15/18670	7.35917e-07	1.36314e-05	3.82558e-06	TP53/CASP3/CCL2	3
BP	GO:0001836	release of cytochrome c from mitochondria	2020-04-23	59/18670	7.61429e-07	1.39963e-05	3.92798e-06	JUN/TP53/MMP9/AKT1	4
BP	GO:0052547	regulation of peptidase activity	2020-07-23	452/18670	8.15528e-07	1.48772e-05	4.17519e-06	MMP9/VEGFA/AKT1/MAPK14/MYC/PTGS2/STAT3	7
BP	GO:0010212	response to ionizing radiation	2020-05-23	147/18670	8.48321e-07	1.53591e-05	4.31042e-06	CCND1/TP53/CASP3/MAPK14/MYC	5
BP	GO:0000082	G1/S transition of mitotic cell cycle	2020-06-23	279/18670	8.60427e-07	1.54312e-05	4.33067e-06	CCND1/TP53/EGFR/AKT1/CCL2/MYC	6
BP	GO:1904951	positive regulation of establishment of protein localization	2020-07-23	456/18670	8.65123e-07	1.54312e-05	4.33067e-06	MAPK8/TP53/EGFR/MAPK14/MAPK1/PTGS2/IL1B	7
BP	GO:0051592	response to calcium ion	2020-05-23	148/18670	8.77274e-07	1.55329e-05	4.35921e-06	FOS/JUN/CCND1/EGFR/EDN1	5
BP	GO:0062012	regulation of small molecule metabolic process	2020-07-23	459/18670	9.03964e-07	1.58887e-05	4.45905e-06	TP53/EGF/AKT1/IL4/PTGS2/IL1B/STAT3	7
BP	GO:0001667	ameboidal-type cell migration	2020-07-23	461/18670	9.30665e-07	1.62394e-05	4.55749e-06	JUN/MMP9/VEGFA/AKT1/IL4/EDN1/PTGS2	7
BP	GO:0048754	branching morphogenesis of an epithelial tube	2020-05-23	150/18670	9.37523e-07	1.62414e-05	4.55804e-06	EGF/VEGFA/ESR1/EDN1/MYC	5
BP	GO:0042110	T cell activation	2020-07-23	464/18670	9.7196e-07	1.67177e-05	4.69172e-06	TP53/CASP3/AKT1/CCL2/IL4/IL1B/STAT3	7
BP	GO:0046622	positive regulation of organ growth	2020-04-23	63/18670	9.93308e-07	1.69637e-05	4.76076e-06	AKT1/EDN1/MAPK14/MAPK1	4
BP	GO:0001890	placenta development	2020-05-23	152/18670	1.00099e-06	1.69746e-05	4.76381e-06	EGFR/AKT1/MAPK14/MAPK1/PTGS2	5
BP	GO:0045807	positive regulation of endocytosis	2020-05-23	153/18670	1.03398e-06	1.72904e-05	4.85244e-06	EGF/VEGFA/CCL2/IL4/IL1B	5
BP	GO:0090316	positive regulation of intracellular protein transport	2020-05-23	153/18670	1.03398e-06	1.72904e-05	4.85244e-06	TP53/MAPK14/MAPK1/PTGS2/IL1B	5
BP	GO:0060135	maternal process involved in female pregnancy	2020-04-23	64/18670	1.05867e-06	1.75811e-05	4.93403e-06	AKT1/ESR1/MAPK1/PTGS2	4
BP	GO:0042063	gliogenesis	2020-06-23	290/18670	1.07798e-06	1.77793e-05	4.98965e-06	EGFR/AKT1/CCL2/MAPK1/IL1B/STAT3	6
BP	GO:0071356	cellular response to tumor necrosis factor	2020-06-23	291/18670	1.09981e-06	1.80159e-05	5.05605e-06	AKT1/CCL2/CXCL8/EDN1/MAPK14/MAPK1	6
BP	GO:0048511	rhythmic process	2020-06-23	295/18670	1.19078e-06	1.93743e-05	5.43726e-06	MAPK8/JUN/TP53/EGFR/CASP3/ESR1	6
BP	GO:0045428	regulation of nitric oxide biosynthetic process	2020-04-23	66/18670	1.19891e-06	1.93757e-05	5.43765e-06	AKT1/EDN1/PTGS2/IL1B	4
BP	GO:0050890	cognition	2020-06-23	296/18670	1.21446e-06	1.94961e-05	5.47144e-06	FOS/JUN/EGFR/CASP3/MAPK1/PTGS2	6
BP	GO:0044843	cell cycle G1/S phase transition	2020-06-23	298/18670	1.26297e-06	2.01407e-05	5.65235e-06	CCND1/TP53/EGFR/AKT1/CCL2/MYC	6
BP	GO:0050727	regulation of inflammatory response	2020-07-23	485/18670	1.30652e-06	2.0698e-05	5.80876e-06	EGFR/MMP9/ESR1/IL4/MAPK14/PTGS2/IL1B	7
BP	GO:0060326	cell chemotaxis	2020-06-23	304/18670	1.41815e-06	2.23196e-05	6.26385e-06	VEGFA/CCL2/CXCL8/EDN1/MAPK14/IL1B	6
BP	GO:0009895	negative regulation of catabolic process	2020-06-23	308/18670	1.53002e-06	2.39239e-05	6.7141e-06	TP53/EGFR/AKT1/MAPK14/IL1B/STAT3	6
BP	GO:1903798	regulation of production of miRNAs involved in gene silencing by miRNA	2020-03-23	19/18670	1.56223e-06	2.427e-05	6.81122e-06	TP53/EGFR/ESR1	3
BP	GO:0050900	leukocyte migration	2020-07-23	499/18670	1.57949e-06	2.43809e-05	6.84234e-06	VEGFA/AKT1/CCL2/CXCL8/EDN1/MAPK14/IL1B	7
BP	GO:0061180	mammary gland epithelium development	2020-04-23	72/18670	1.70303e-06	2.61204e-05	7.33051e-06	CCND1/AKT1/ESR1/MAPK1	4
BP	GO:0016241	regulation of macroautophagy	2020-05-23	171/18670	1.78967e-06	2.72647e-05	7.65167e-06	MAPK8/TP53/CASP3/AKT1/IL4	5
BP	GO:1903524	positive regulation of blood circulation	2020-04-23	73/18670	1.80029e-06	2.72647e-05	7.65167e-06	EGFR/AKT1/EDN1/PTGS2	4
BP	GO:0001659	temperature homeostasis	2020-05-23	173/18670	1.89505e-06	2.82659e-05	7.93264e-06	VEGFA/IL4/PTGS2/IL1B/STAT3	5
BP	GO:0003018	vascular process in circulatory system	2020-05-23	173/18670	1.89505e-06	2.82659e-05	7.93264e-06	EGFR/VEGFA/AKT1/EDN1/PTGS2	5
BP	GO:1900182	positive regulation of protein localization to nucleus	2020-04-23	74/18670	1.90161e-06	2.82659e-05	7.93264e-06	AKT1/MAPK14/MAPK1/PTGS2	4
BP	GO:0060562	epithelial tube morphogenesis	2020-06-23	322/18670	1.98e-06	2.92506e-05	8.20898e-06	EGF/VEGFA/CASP3/ESR1/EDN1/MYC	6
BP	GO:0001936	regulation of endothelial cell proliferation	2020-05-23	176/18670	2.06223e-06	3.02795e-05	8.49776e-06	JUN/VEGFA/AKT1/CCL2/STAT3	5
BP	GO:0042310	vasoconstriction	2020-04-23	76/18670	2.11689e-06	3.08937e-05	8.67012e-06	EGFR/AKT1/EDN1/PTGS2	4
BP	GO:0070920	regulation of production of small RNA involved in gene silencing by RNA	2020-03-23	21/18670	2.14079e-06	3.10288e-05	8.70802e-06	TP53/EGFR/ESR1	3
BP	GO:0010506	regulation of autophagy	2020-06-23	327/18670	2.1648e-06	3.10288e-05	8.70802e-06	MAPK8/TP53/CASP3/AKT1/IL4/STAT3	6
BP	GO:0046677	response to antibiotic	2020-06-23	327/18670	2.1648e-06	3.10288e-05	8.70802e-06	JUN/CCND1/TP53/CASP3/EDN1/STAT3	6
BP	GO:0006809	nitric oxide biosynthetic process	2020-04-23	77/18670	2.23106e-06	3.17893e-05	8.92146e-06	AKT1/EDN1/PTGS2/IL1B	4
BP	GO:0010827	regulation of glucose transmembrane transport	2020-04-23	78/18670	2.34974e-06	3.32834e-05	9.34077e-06	AKT1/EDN1/MAPK14/IL1B	4
BP	GO:0061138	morphogenesis of a branching epithelium	2020-05-23	182/18670	2.43139e-06	3.42385e-05	9.60882e-06	EGF/VEGFA/ESR1/EDN1/MYC	5
BP	GO:0044321	response to leptin	2020-03-23	22/18670	2.47682e-06	3.46755e-05	9.73145e-06	CCND1/EDN1/STAT3	3
BP	GO:0048639	positive regulation of developmental growth	2020-05-23	184/18670	2.56537e-06	3.55023e-05	9.96349e-06	VEGFA/AKT1/EDN1/MAPK14/MAPK1	5
BP	GO:2000045	regulation of G1/S transition of mitotic cell cycle	2020-05-23	184/18670	2.56537e-06	3.55023e-05	9.96349e-06	CCND1/TP53/EGFR/AKT1/CCL2	5
BP	GO:1903708	positive regulation of hemopoiesis	2020-05-23	185/18670	2.6345e-06	3.62507e-05	1.01735e-05	FOS/JUN/IL4/MAPK14/STAT3	5
BP	GO:0048708	astrocyte differentiation	2020-04-23	81/18670	2.73397e-06	3.74057e-05	1.04977e-05	EGFR/MAPK1/IL1B/STAT3	4
BP	GO:0033044	regulation of chromosome organization	2020-06-23	342/18670	2.80564e-06	3.81694e-05	1.0712e-05	MAPK8/TP53/VEGFA/MAPK1/MYC/IL1B	6
BP	GO:2000637	positive regulation of gene silencing by miRNA	2020-03-23	23/18670	2.84606e-06	3.85017e-05	1.08053e-05	TP53/EGFR/STAT3	3
BP	GO:0046209	nitric oxide metabolic process	2020-04-23	82/18670	2.87184e-06	3.86334e-05	1.08422e-05	AKT1/EDN1/PTGS2/IL1B	4
BP	GO:0006970	response to osmotic stress	2020-04-23	83/18670	3.01479e-06	4.03311e-05	1.13187e-05	TP53/EGFR/CASP3/PTGS2	4
BP	GO:0048638	regulation of developmental growth	2020-06-23	347/18670	3.05082e-06	4.05877e-05	1.13907e-05	VEGFA/AKT1/EDN1/MAPK14/MAPK1/STAT3	6
BP	GO:0001935	endothelial cell proliferation	2020-05-23	191/18670	3.08072e-06	4.07603e-05	1.14391e-05	JUN/VEGFA/AKT1/CCL2/STAT3	5
BP	GO:0050731	positive regulation of peptidyl-tyrosine phosphorylation	2020-05-23	192/18670	3.16054e-06	4.11696e-05	1.1554e-05	TP53/EGF/VEGFA/IL4/STAT3	5
BP	GO:0043154	negative regulation of cysteine-type endopeptidase activity involved in apoptotic process	2020-04-23	84/18670	3.16295e-06	4.11696e-05	1.1554e-05	MMP9/VEGFA/AKT1/PTGS2	4
BP	GO:0097756	negative regulation of blood vessel diameter	2020-04-23	84/18670	3.16295e-06	4.11696e-05	1.1554e-05	EGFR/AKT1/EDN1/PTGS2	4
BP	GO:0007219	Notch signaling pathway	2020-05-23	193/18670	3.24198e-06	4.1628e-05	1.16826e-05	EGF/EGFR/AKT1/MYC/STAT3	5
BP	GO:1901654	response to ketone	2020-05-23	193/18670	3.24198e-06	4.1628e-05	1.16826e-05	FOS/CCND1/EGFR/AKT1/EDN1	5
BP	GO:0060148	positive regulation of posttranscriptional gene silencing	2020-03-23	24/18670	3.25002e-06	4.1628e-05	1.16826e-05	TP53/EGFR/STAT3	3
BP	GO:1904705	regulation of vascular smooth muscle cell proliferation	2020-04-23	85/18670	3.31644e-06	4.18114e-05	1.17341e-05	JUN/MMP9/EDN1/MMP2	4
BP	GO:1990874	vascular smooth muscle cell proliferation	2020-04-23	85/18670	3.31644e-06	4.18114e-05	1.17341e-05	JUN/MMP9/EDN1/MMP2	4
BP	GO:2001057	reactive nitrogen species metabolic process	2020-04-23	85/18670	3.31644e-06	4.18114e-05	1.17341e-05	AKT1/EDN1/PTGS2/IL1B	4
BP	GO:0042058	regulation of epidermal growth factor receptor signaling pathway	2020-04-23	86/18670	3.47538e-06	4.3587e-05	1.22324e-05	EGF/EGFR/MMP9/AKT1	4
BP	GO:0001763	morphogenesis of a branching structure	2020-05-23	196/18670	3.49624e-06	4.36215e-05	1.22421e-05	EGF/VEGFA/ESR1/EDN1/MYC	5
BP	GO:0002690	positive regulation of leukocyte chemotaxis	2020-04-23	87/18670	3.6399e-06	4.51798e-05	1.26794e-05	VEGFA/CXCL8/EDN1/MAPK14	4
BP	GO:0018108	peptidyl-tyrosine phosphorylation	2020-06-23	363/18670	3.95577e-06	4.85995e-05	1.36391e-05	TP53/EGF/EGFR/VEGFA/IL4/STAT3	6
BP	GO:0045862	positive regulation of proteolysis	2020-06-23	363/18670	3.95577e-06	4.85995e-05	1.36391e-05	EGF/AKT1/MAPK14/MYC/IL1B/STAT3	6
BP	GO:1902806	regulation of cell cycle G1/S phase transition	2020-05-23	202/18670	4.05175e-06	4.95259e-05	1.38991e-05	CCND1/TP53/EGFR/AKT1/CCL2	5
BP	GO:0018212	peptidyl-tyrosine modification	2020-06-23	366/18670	4.14761e-06	5.04417e-05	1.41561e-05	TP53/EGF/EGFR/VEGFA/IL4/STAT3	6
BP	GO:0035265	organ growth	2020-05-23	204/18670	4.25156e-06	5.11888e-05	1.43658e-05	AKT1/ESR1/EDN1/MAPK14/MAPK1	5
BP	GO:0045766	positive regulation of angiogenesis	2020-05-23	204/18670	4.25156e-06	5.11888e-05	1.43658e-05	VEGFA/CXCL8/PTGS2/IL1B/STAT3	5
BP	GO:0045639	positive regulation of myeloid cell differentiation	2020-04-23	91/18670	4.35626e-06	5.21884e-05	1.46463e-05	FOS/JUN/MAPK14/STAT3	4
BP	GO:2000117	negative regulation of cysteine-type endopeptidase activity	2020-04-23	92/18670	4.55056e-06	5.42462e-05	1.52238e-05	MMP9/VEGFA/AKT1/PTGS2	4
BP	GO:0001701	in utero embryonic development	2020-06-23	373/18670	4.62489e-06	5.48608e-05	1.53963e-05	TP53/EGFR/VEGFA/AKT1/EDN1/MAPK1	6
BP	GO:2000144	positive regulation of DNA-templated transcription, initiation	2020-03-23	27/18670	4.68549e-06	5.50373e-05	1.54459e-05	JUN/TP53/ESR1	3
BP	GO:2000191	regulation of fatty acid transport	2020-03-23	27/18670	4.68549e-06	5.50373e-05	1.54459e-05	AKT1/EDN1/IL1B	3
BP	GO:1901184	regulation of ERBB signaling pathway	2020-04-23	93/18670	4.7512e-06	5.55383e-05	1.55865e-05	EGF/EGFR/MMP9/AKT1	4
BP	GO:0071229	cellular response to acid chemical	2020-05-23	209/18670	4.78512e-06	5.56646e-05	1.56219e-05	EGFR/VEGFA/AKT1/EDN1/MMP2	5
BP	GO:1901216	positive regulation of neuron death	2020-04-23	94/18670	4.95832e-06	5.74021e-05	1.61095e-05	FOS/JUN/TP53/CASP3	4
BP	GO:0001516	prostaglandin biosynthetic process	2020-03-23	28/18670	5.24353e-06	5.98408e-05	1.67939e-05	EDN1/PTGS2/IL1B	3
BP	GO:0033598	mammary gland epithelial cell proliferation	2020-03-23	28/18670	5.24353e-06	5.98408e-05	1.67939e-05	CCND1/ESR1/MAPK1	3
BP	GO:0046457	prostanoid biosynthetic process	2020-03-23	28/18670	5.24353e-06	5.98408e-05	1.67939e-05	EDN1/PTGS2/IL1B	3
BP	GO:0007254	JNK cascade	2020-05-23	214/18670	5.36993e-06	6.09943e-05	1.71177e-05	MAPK8/EGFR/AKT1/EDN1/IL1B	5
BP	GO:0032388	positive regulation of intracellular transport	2020-05-23	215/18670	5.49335e-06	6.1813e-05	1.73474e-05	TP53/MAPK14/MAPK1/PTGS2/IL1B	5
BP	GO:0043281	regulation of cysteine-type endopeptidase activity involved in apoptotic process	2020-05-23	215/18670	5.49335e-06	6.1813e-05	1.73474e-05	MMP9/VEGFA/AKT1/MYC/PTGS2	5
BP	GO:0050920	regulation of chemotaxis	2020-05-23	217/18670	5.74686e-06	6.43648e-05	1.80636e-05	VEGFA/CCL2/CXCL8/EDN1/MAPK14	5
BP	GO:0031063	regulation of histone deacetylation	2020-03-23	29/18670	5.84385e-06	6.51481e-05	1.82834e-05	MAPK8/TP53/VEGFA	3
BP	GO:0010001	glial cell differentiation	2020-05-23	218/18670	5.87701e-06	6.52159e-05	1.83024e-05	EGFR/AKT1/MAPK1/IL1B/STAT3	5
BP	GO:0001503	ossification	2020-06-23	398/18670	6.70931e-06	7.41101e-05	2.07985e-05	EGFR/AKT1/MAPK14/MAPK1/MMP2/PTGS2	6
BP	GO:0033157	regulation of intracellular protein transport	2020-05-23	225/18670	6.85424e-06	7.51367e-05	2.10866e-05	TP53/MAPK14/MAPK1/PTGS2/IL1B	5
BP	GO:0000079	regulation of cyclin-dependent protein serine/threonine kinase activity	2020-04-23	102/18670	6.86465e-06	7.51367e-05	2.10866e-05	CCND1/EGFR/CASP3/AKT1	4
BP	GO:0010165	response to X-ray	2020-03-23	31/18670	7.17732e-06	7.75022e-05	2.17505e-05	CCND1/TP53/CASP3	3
BP	GO:0045737	positive regulation of cyclin-dependent protein serine/threonine kinase activity	2020-03-23	31/18670	7.17732e-06	7.75022e-05	2.17505e-05	CCND1/EGFR/AKT1	3
BP	GO:0045742	positive regulation of epidermal growth factor receptor signaling pathway	2020-03-23	31/18670	7.17732e-06	7.75022e-05	2.17505e-05	EGF/MMP9/AKT1	3
BP	GO:0019233	sensory perception of pain	2020-04-23	104/18670	7.41558e-06	7.93632e-05	2.22728e-05	CCL2/EDN1/MAPK1/PTGS2	4
BP	GO:0030593	neutrophil chemotaxis	2020-04-23	104/18670	7.41558e-06	7.93632e-05	2.22728e-05	CCL2/CXCL8/EDN1/IL1B	4
BP	GO:2001233	regulation of apoptotic signaling pathway	2020-06-23	406/18670	7.51822e-06	8.01056e-05	2.24811e-05	MAPK8/TP53/MMP9/AKT1/PTGS2/IL1B	6
BP	GO:1904018	positive regulation of vasculature development	2020-05-23	230/18670	7.62705e-06	8.09072e-05	2.27061e-05	VEGFA/CXCL8/PTGS2/IL1B/STAT3	5
BP	GO:0008593	regulation of Notch signaling pathway	2020-04-23	105/18670	7.70298e-06	8.09991e-05	2.27319e-05	EGF/EGFR/AKT1/STAT3	4
BP	GO:0033138	positive regulation of peptidyl-serine phosphorylation	2020-04-23	105/18670	7.70298e-06	8.09991e-05	2.27319e-05	EGFR/VEGFA/AKT1/PTGS2	4
BP	GO:0045907	positive regulation of vasoconstriction	2020-03-23	32/18670	7.91344e-06	8.21361e-05	2.30509e-05	EGFR/AKT1/PTGS2	3
BP	GO:0051385	response to mineralocorticoid	2020-03-23	32/18670	7.91344e-06	8.21361e-05	2.30509e-05	FOS/CCND1/EDN1	3
BP	GO:0051968	positive regulation of synaptic transmission, glutamatergic	2020-03-23	32/18670	7.91344e-06	8.21361e-05	2.30509e-05	EGFR/CCL2/PTGS2	3
BP	GO:0042136	neurotransmitter biosynthetic process	2020-04-23	106/18670	7.99854e-06	8.23097e-05	2.30997e-05	AKT1/EDN1/PTGS2/IL1B	4
BP	GO:1904029	regulation of cyclin-dependent protein kinase activity	2020-04-23	106/18670	7.99854e-06	8.23097e-05	2.30997e-05	CCND1/EGFR/CASP3/AKT1	4
BP	GO:0051341	regulation of oxidoreductase activity	2020-04-23	107/18670	8.30238e-06	8.50729e-05	2.38752e-05	EGFR/AKT1/EDN1/IL1B	4
BP	GO:1904659	glucose transmembrane transport	2020-04-23	108/18670	8.61468e-06	8.78989e-05	2.46683e-05	AKT1/EDN1/MAPK14/IL1B	4
BP	GO:1901186	positive regulation of ERBB signaling pathway	2020-03-23	33/18670	8.69779e-06	8.83725e-05	2.48012e-05	EGF/MMP9/AKT1	3
BP	GO:0031669	cellular response to nutrient levels	2020-05-23	237/18670	8.82201e-06	8.9258e-05	2.50497e-05	MAPK8/JUN/TP53/MAPK1/PTGS2	5
BP	GO:0051222	positive regulation of protein transport	2020-06-23	418/18670	8.87894e-06	8.94581e-05	2.51058e-05	TP53/EGFR/MAPK14/MAPK1/PTGS2/IL1B	6
BP	GO:2000116	regulation of cysteine-type endopeptidase activity	2020-05-23	239/18670	9.18901e-06	9.21964e-05	2.58743e-05	MMP9/VEGFA/AKT1/MYC/PTGS2	5
BP	GO:0052548	regulation of endopeptidase activity	2020-06-23	425/18670	9.76094e-06	9.75284e-05	2.73707e-05	MMP9/VEGFA/AKT1/MYC/PTGS2/STAT3	6
BP	GO:0001938	positive regulation of endothelial cell proliferation	2020-04-23	112/18670	9.9513e-06	9.86121e-05	2.76748e-05	JUN/VEGFA/AKT1/STAT3	4
BP	GO:0008645	hexose transmembrane transport	2020-04-23	112/18670	9.9513e-06	9.86121e-05	2.76748e-05	AKT1/EDN1/MAPK14/IL1B	4
BP	GO:0043200	response to amino acid	2020-04-23	113/18670	1.03081e-05	0.000100902	2.83174e-05	EGFR/CASP3/EDN1/MMP2	4
BP	GO:0046620	regulation of organ growth	2020-04-23	113/18670	1.03081e-05	0.000100902	2.83174e-05	AKT1/EDN1/MAPK14/MAPK1	4
BP	GO:0060964	regulation of gene silencing by miRNA	2020-04-23	113/18670	1.03081e-05	0.000100902	2.83174e-05	TP53/EGFR/ESR1/STAT3	4
BP	GO:0001893	maternal placenta development	2020-03-23	35/18670	1.04171e-05	0.000101147	2.83861e-05	AKT1/MAPK1/PTGS2	3
BP	GO:1904031	positive regulation of cyclin-dependent protein kinase activity	2020-03-23	35/18670	1.04171e-05	0.000101147	2.83861e-05	CCND1/EGFR/AKT1	3
BP	GO:0048872	homeostasis of number of cells	2020-05-23	246/18670	1.05687e-05	0.000102206	2.86836e-05	VEGFA/CASP3/AKT1/MAPK14/STAT3	5
BP	GO:0015749	monosaccharide transmembrane transport	2020-04-23	114/18670	1.06742e-05	0.000102404	2.87391e-05	AKT1/EDN1/MAPK14/IL1B	4
BP	GO:0030218	erythrocyte differentiation	2020-04-23	114/18670	1.06742e-05	0.000102404	2.87391e-05	VEGFA/CASP3/MAPK14/STAT3	4
BP	GO:0030224	monocyte differentiation	2020-03-23	36/18670	1.1355e-05	0.000107984	3.03049e-05	JUN/VEGFA/MYC	3
BP	GO:1903131	mononuclear cell differentiation	2020-03-23	36/18670	1.1355e-05	0.000107984	3.03049e-05	JUN/VEGFA/MYC	3
BP	GO:0034219	carbohydrate transmembrane transport	2020-04-23	116/18670	1.14352e-05	0.000107984	3.03049e-05	AKT1/EDN1/MAPK14/IL1B	4
BP	GO:1900180	regulation of protein localization to nucleus	2020-04-23	116/18670	1.14352e-05	0.000107984	3.03049e-05	AKT1/MAPK14/MAPK1/PTGS2	4
BP	GO:0002761	regulation of myeloid leukocyte differentiation	2020-04-23	117/18670	1.18303e-05	0.000110416	3.09875e-05	FOS/JUN/IL4/MYC	4
BP	GO:0060147	regulation of posttranscriptional gene silencing	2020-04-23	117/18670	1.18303e-05	0.000110416	3.09875e-05	TP53/EGFR/ESR1/STAT3	4
BP	GO:0060966	regulation of gene silencing by RNA	2020-04-23	117/18670	1.18303e-05	0.000110416	3.09875e-05	TP53/EGFR/ESR1/STAT3	4
BP	GO:1990266	neutrophil migration	2020-04-23	118/18670	1.22354e-05	0.000113479	3.18471e-05	CCL2/CXCL8/EDN1/IL1B	4
BP	GO:0030212	hyaluronan metabolic process	2020-03-23	37/18670	1.2347e-05	0.000113479	3.18471e-05	EGF/AKT1/IL1B	3
BP	GO:0042307	positive regulation of protein import into nucleus	2020-03-23	37/18670	1.2347e-05	0.000113479	3.18471e-05	MAPK14/MAPK1/PTGS2	3
BP	GO:2000142	regulation of DNA-templated transcription, initiation	2020-03-23	37/18670	1.2347e-05	0.000113479	3.18471e-05	JUN/TP53/ESR1	3
BP	GO:0007173	epidermal growth factor receptor signaling pathway	2020-04-23	119/18670	1.26507e-05	0.000115828	3.25064e-05	EGF/EGFR/MMP9/AKT1	4
BP	GO:0048863	stem cell differentiation	2020-05-23	257/18670	1.30591e-05	0.000119115	3.34289e-05	TP53/ESR1/EDN1/MAPK1/STAT3	5
BP	GO:0034101	erythrocyte homeostasis	2020-04-23	122/18670	1.39589e-05	0.000126365	3.54634e-05	VEGFA/CASP3/MAPK14/STAT3	4
BP	GO:1905477	positive regulation of protein localization to membrane	2020-04-23	122/18670	1.39589e-05	0.000126365	3.54634e-05	MAPK8/TP53/EGFR/AKT1	4
BP	GO:1904591	positive regulation of protein import	2020-03-23	39/18670	1.4499e-05	0.000130763	3.66978e-05	MAPK14/MAPK1/PTGS2	3
BP	GO:0051101	regulation of DNA binding	2020-04-23	124/18670	1.48847e-05	0.000133741	3.75334e-05	MAPK8/JUN/EGF/MMP9	4
BP	GO:0046394	carboxylic acid biosynthetic process	2020-06-23	462/18670	1.56867e-05	0.000140422	3.94086e-05	TP53/EGF/EDN1/PTGS2/IL1B/STAT3	6
BP	GO:0018107	peptidyl-threonine phosphorylation	2020-04-23	126/18670	1.58551e-05	0.000141104	3.96e-05	MAPK8/EGF/AKT1/MAPK1	4
BP	GO:0016053	organic acid biosynthetic process	2020-06-23	463/18670	1.58801e-05	0.000141104	3.96e-05	TP53/EGF/EDN1/PTGS2/IL1B/STAT3	6
BP	GO:0032368	regulation of lipid transport	2020-04-23	127/18670	1.63573e-05	0.000144811	4.06401e-05	EGF/AKT1/EDN1/IL1B	4
BP	GO:0002687	positive regulation of leukocyte migration	2020-04-23	128/18670	1.68712e-05	0.000147774	4.14718e-05	VEGFA/CXCL8/EDN1/MAPK14	4
BP	GO:0010595	positive regulation of endothelial cell migration	2020-04-23	128/18670	1.68712e-05	0.000147774	4.14718e-05	VEGFA/AKT1/EDN1/PTGS2	4
BP	GO:0042326	negative regulation of phosphorylation	2020-06-23	468/18670	1.68762e-05	0.000147774	4.14718e-05	JUN/CASP3/AKT1/MYC/IL1B/STAT3	6
BP	GO:1903706	regulation of hemopoiesis	2020-06-23	475/18670	1.83552e-05	0.000160143	4.49431e-05	FOS/JUN/IL4/MAPK14/MYC/STAT3	6
BP	GO:0006692	prostanoid metabolic process	2020-03-23	43/18670	1.95162e-05	0.000168441	4.72718e-05	EDN1/PTGS2/IL1B	3
BP	GO:0006693	prostaglandin metabolic process	2020-03-23	43/18670	1.95162e-05	0.000168441	4.72718e-05	EDN1/PTGS2/IL1B	3
BP	GO:0045746	negative regulation of Notch signaling pathway	2020-03-23	43/18670	1.95162e-05	0.000168441	4.72718e-05	EGF/EGFR/AKT1	3
BP	GO:0030100	regulation of endocytosis	2020-05-23	281/18670	2.00822e-05	0.000172558	4.84274e-05	EGF/VEGFA/CCL2/IL4/IL1B	5
BP	GO:0018210	peptidyl-threonine modification	2020-04-23	134/18670	2.02082e-05	0.000172558	4.84274e-05	MAPK8/EGF/AKT1/MAPK1	4
BP	GO:0046683	response to organophosphorus	2020-04-23	134/18670	2.02082e-05	0.000172558	4.84274e-05	FOS/JUN/PTGS2/IL1B	4
BP	GO:0048871	multicellular organismal homeostasis	2020-06-23	485/18670	2.06487e-05	0.000175697	4.93081e-05	EGFR/VEGFA/IL4/PTGS2/IL1B/STAT3	6
BP	GO:0050921	positive regulation of chemotaxis	2020-04-23	135/18670	2.08083e-05	0.0001762	4.94493e-05	VEGFA/CXCL8/EDN1/MAPK14	4
BP	GO:0071622	regulation of granulocyte chemotaxis	2020-03-23	44/18670	2.09274e-05	0.0001762	4.94493e-05	CXCL8/EDN1/MAPK14	3
BP	GO:0090311	regulation of protein deacetylation	2020-03-23	44/18670	2.09274e-05	0.0001762	4.94493e-05	MAPK8/TP53/VEGFA	3
BP	GO:0034976	response to endoplasmic reticulum stress	2020-05-23	285/18670	2.1494e-05	0.00018034	5.06112e-05	JUN/CCND1/TP53/CCL2/CXCL8	5
BP	GO:0097193	intrinsic apoptotic signaling pathway	2020-05-23	289/18670	2.29821e-05	0.000192156	5.39274e-05	TP53/MMP9/CASP3/AKT1/PTGS2	5
BP	GO:0033135	regulation of peptidyl-serine phosphorylation	2020-04-23	139/18670	2.33404e-05	0.000193915	5.4421e-05	EGFR/VEGFA/AKT1/PTGS2	4
BP	GO:0006914	autophagy	2020-06-23	496/18670	2.34341e-05	0.000193915	5.4421e-05	MAPK8/TP53/CASP3/AKT1/IL4/STAT3	6
BP	GO:0061919	process utilizing autophagic mechanism	2020-06-23	496/18670	2.34341e-05	0.000193915	5.4421e-05	MAPK8/TP53/CASP3/AKT1/IL4/STAT3	6
BP	GO:0006984	ER-nucleus signaling pathway	2020-03-23	46/18670	2.3948e-05	0.000196815	5.52349e-05	TP53/CCL2/CXCL8	3
BP	GO:0035196	production of miRNAs involved in gene silencing by miRNA	2020-03-23	46/18670	2.3948e-05	0.000196815	5.52349e-05	TP53/EGFR/ESR1	3
BP	GO:0051146	striated muscle cell differentiation	2020-05-23	293/18670	2.45494e-05	0.000201071	5.64293e-05	VEGFA/CASP3/AKT1/EDN1/MAPK14	5
BP	GO:0016236	macroautophagy	2020-05-23	295/18670	2.53636e-05	0.000207036	5.81033e-05	MAPK8/TP53/CASP3/AKT1/IL4	5
BP	GO:0006953	acute-phase response	2020-03-23	47/18670	2.55603e-05	0.000207236	5.81595e-05	PTGS2/IL1B/STAT3	3
BP	GO:0070849	response to epidermal growth factor	2020-03-23	47/18670	2.55603e-05	0.000207236	5.81595e-05	EGFR/AKT1/MAPK1	3
BP	GO:0031056	regulation of histone modification	2020-04-23	143/18670	2.60922e-05	0.000208737	5.85807e-05	MAPK8/TP53/VEGFA/IL1B	4
BP	GO:0035296	regulation of tube diameter	2020-04-23	143/18670	2.60922e-05	0.000208737	5.85807e-05	EGFR/AKT1/EDN1/PTGS2	4
BP	GO:0050880	regulation of blood vessel size	2020-04-23	143/18670	2.60922e-05	0.000208737	5.85807e-05	EGFR/AKT1/EDN1/PTGS2	4
BP	GO:0097746	regulation of blood vessel diameter	2020-04-23	143/18670	2.60922e-05	0.000208737	5.85807e-05	EGFR/AKT1/EDN1/PTGS2	4
BP	GO:0035150	regulation of tube size	2020-04-23	144/18670	2.68158e-05	0.000213816	6.0006e-05	EGFR/AKT1/EDN1/PTGS2	4
BP	GO:0051972	regulation of telomerase activity	2020-03-23	48/18670	2.72424e-05	0.000215081	6.03611e-05	TP53/MAPK1/MYC	3
BP	GO:0055023	positive regulation of cardiac muscle tissue growth	2020-03-23	48/18670	2.72424e-05	0.000215081	6.03611e-05	EDN1/MAPK14/MAPK1	3
BP	GO:0090199	regulation of release of cytochrome c from mitochondria	2020-03-23	48/18670	2.72424e-05	0.000215081	6.03611e-05	TP53/MMP9/AKT1	3
BP	GO:0030857	negative regulation of epithelial cell differentiation	2020-03-23	49/18670	2.89958e-05	0.000226579	6.3588e-05	CCND1/MMP9/VEGFA	3
BP	GO:0035094	response to nicotine	2020-03-23	49/18670	2.89958e-05	0.000226579	6.3588e-05	CASP3/EDN1/MAPK1	3
BP	GO:0051205	protein insertion into membrane	2020-03-23	49/18670	2.89958e-05	0.000226579	6.3588e-05	MAPK8/TP53/EGFR	3
BP	GO:0002262	myeloid cell homeostasis	2020-04-23	147/18670	2.90751e-05	0.000226579	6.3588e-05	VEGFA/CASP3/MAPK14/STAT3	4
BP	GO:1903037	regulation of leukocyte cell-cell adhesion	2020-05-23	304/18670	2.92919e-05	0.000227532	6.38552e-05	CASP3/AKT1/CCL2/IL4/IL1B	5
BP	GO:0008643	carbohydrate transport	2020-04-23	148/18670	2.98584e-05	0.000230446	6.46731e-05	AKT1/EDN1/MAPK14/IL1B	4
BP	GO:0014065	phosphatidylinositol 3-kinase signaling	2020-04-23	148/18670	2.98584e-05	0.000230446	6.46731e-05	EGFR/AKT1/EDN1/MAPK1	4
BP	GO:0009267	cellular response to starvation	2020-04-23	149/18670	3.06571e-05	0.000235103	6.598e-05	MAPK8/JUN/TP53/MAPK1	4
BP	GO:0014074	response to purine-containing compound	2020-04-23	149/18670	3.06571e-05	0.000235103	6.598e-05	FOS/JUN/PTGS2/IL1B	4
BP	GO:1900087	positive regulation of G1/S transition of mitotic cell cycle	2020-03-23	50/18670	3.08218e-05	0.000235616	6.6124e-05	CCND1/EGFR/AKT1	3
BP	GO:0031050	dsRNA processing	2020-03-23	51/18670	3.27219e-05	0.000247004	6.93201e-05	TP53/EGFR/ESR1	3
BP	GO:0048260	positive regulation of receptor-mediated endocytosis	2020-03-23	51/18670	3.27219e-05	0.000247004	6.93201e-05	EGF/VEGFA/IL4	3
BP	GO:0050999	regulation of nitric-oxide synthase activity	2020-03-23	51/18670	3.27219e-05	0.000247004	6.93201e-05	EGFR/AKT1/IL1B	3
BP	GO:0070918	production of small RNA involved in gene silencing by RNA	2020-03-23	51/18670	3.27219e-05	0.000247004	6.93201e-05	TP53/EGFR/ESR1	3
BP	GO:0000187	activation of MAPK activity	2020-04-23	152/18670	3.31473e-05	0.000249433	7.00018e-05	EGF/MAPK14/MAPK1/IL1B	4
BP	GO:0042133	neurotransmitter metabolic process	2020-04-23	153/18670	3.40094e-05	0.000255123	7.15987e-05	AKT1/EDN1/PTGS2/IL1B	4
BP	GO:0050863	regulation of T cell activation	2020-05-23	314/18670	3.41957e-05	0.000255724	7.17674e-05	CASP3/AKT1/CCL2/IL4/IL1B	5
BP	GO:0060421	positive regulation of heart growth	2020-03-23	52/18670	3.46974e-05	0.000258673	7.25948e-05	EDN1/MAPK14/MAPK1	3
BP	GO:0060968	regulation of gene silencing	2020-04-23	155/18670	3.57828e-05	0.000265941	7.46347e-05	TP53/EGFR/ESR1/STAT3	4
BP	GO:0007259	JAK-STAT cascade	2020-04-23	156/18670	3.66945e-05	0.000268976	7.54864e-05	EGF/CCL2/IL4/STAT3	4
BP	GO:0030856	regulation of epithelial cell differentiation	2020-04-23	156/18670	3.66945e-05	0.000268976	7.54864e-05	CCND1/MMP9/VEGFA/IL1B	4
BP	GO:0000186	activation of MAPKK activity	2020-03-23	53/18670	3.67497e-05	0.000268976	7.54864e-05	EGF/EGFR/MAPK1	3
BP	GO:0038066	p38MAPK cascade	2020-03-23	53/18670	3.67497e-05	0.000268976	7.54864e-05	VEGFA/MAPK14/IL1B	3
BP	GO:0045840	positive regulation of mitotic nuclear division	2020-03-23	53/18670	3.67497e-05	0.000268976	7.54864e-05	EGF/EDN1/IL1B	3
BP	GO:1905952	regulation of lipid localization	2020-04-23	157/18670	3.76231e-05	0.000274535	7.70464e-05	EGF/AKT1/EDN1/IL1B	4
BP	GO:0043467	regulation of generation of precursor metabolites and energy	2020-04-23	158/18670	3.85689e-05	0.000280586	7.87445e-05	TP53/AKT1/IL4/STAT3	4
BP	GO:0006636	unsaturated fatty acid biosynthetic process	2020-03-23	54/18670	3.88802e-05	0.000281151	7.89033e-05	EDN1/PTGS2/IL1B	3
BP	GO:0051353	positive regulation of oxidoreductase activity	2020-03-23	54/18670	3.88802e-05	0.000281151	7.89033e-05	AKT1/EDN1/IL1B	3
BP	GO:0042306	regulation of protein import into nucleus	2020-03-23	55/18670	4.10902e-05	0.000295359	8.28906e-05	MAPK14/MAPK1/PTGS2	3
BP	GO:0046456	icosanoid biosynthetic process	2020-03-23	55/18670	4.10902e-05	0.000295359	8.28906e-05	EDN1/PTGS2/IL1B	3
BP	GO:0090183	regulation of kidney development	2020-03-23	56/18670	4.33812e-05	0.000310899	8.72517e-05	MMP9/VEGFA/MYC	3
BP	GO:2001242	regulation of intrinsic apoptotic signaling pathway	2020-04-23	165/18670	4.5685e-05	0.000325967	9.14805e-05	TP53/MMP9/AKT1/PTGS2	4
BP	GO:0043525	positive regulation of neuron apoptotic process	2020-03-23	57/18670	4.57545e-05	0.000325967	9.14805e-05	JUN/TP53/CASP3	3
BP	GO:0097696	STAT cascade	2020-04-23	166/18670	4.67749e-05	0.000332253	9.32447e-05	EGF/CCL2/IL4/STAT3	4
BP	GO:0035051	cardiocyte differentiation	2020-04-23	167/18670	4.78836e-05	0.000338252	9.49282e-05	EGFR/VEGFA/EDN1/MAPK1	4
BP	GO:0007159	leukocyte cell-cell adhesion	2020-05-23	337/18670	4.79003e-05	0.000338252	9.49282e-05	CASP3/AKT1/CCL2/IL4/IL1B	5
BP	GO:0061900	glial cell activation	2020-03-23	58/18670	4.82115e-05	0.000338464	9.49878e-05	JUN/EGFR/IL1B	3
BP	GO:1904589	regulation of protein import	2020-03-23	58/18670	4.82115e-05	0.000338464	9.49878e-05	MAPK14/MAPK1/PTGS2	3
BP	GO:0050806	positive regulation of synaptic transmission	2020-04-23	168/18670	4.90115e-05	0.000343081	9.62833e-05	EGFR/CCL2/MAPK1/PTGS2	4
BP	GO:0030307	positive regulation of cell growth	2020-04-23	169/18670	5.01587e-05	0.000349081	9.79674e-05	EGFR/VEGFA/AKT1/EDN1	4
BP	GO:0038095	Fc-epsilon receptor signaling pathway	2020-04-23	169/18670	5.01587e-05	0.000349081	9.79674e-05	MAPK8/FOS/JUN/MAPK1	4
BP	GO:0032890	regulation of organic acid transport	2020-03-23	59/18670	5.07534e-05	0.000352203	9.88433e-05	AKT1/EDN1/IL1B	3
BP	GO:0072330	monocarboxylic acid biosynthetic process	2020-05-23	343/18670	5.20926e-05	0.000360457	0.00010116	TP53/EDN1/PTGS2/IL1B/STAT3	5
BP	GO:1902808	positive regulation of cell cycle G1/S phase transition	2020-03-23	60/18670	5.33818e-05	0.000368319	0.000103366	CCND1/EGFR/AKT1	3
BP	GO:2001252	positive regulation of chromosome organization	2020-04-23	174/18670	5.61919e-05	0.0003866	0.000108497	TP53/VEGFA/MAPK1/IL1B	4
BP	GO:0055025	positive regulation of cardiac muscle tissue development	2020-03-23	62/18670	5.89029e-05	0.000404097	0.000113407	EDN1/MAPK14/MAPK1	3
BP	GO:0071347	cellular response to interleukin-1	2020-04-23	179/18670	6.27395e-05	0.000429195	0.000120451	CCL2/CXCL8/EDN1/IL1B	4
BP	GO:0032768	regulation of monooxygenase activity	2020-03-23	64/18670	6.47856e-05	0.000434356	0.000121899	EGFR/AKT1/IL1B	3
BP	GO:0045600	positive regulation of fat cell differentiation	2020-03-23	64/18670	6.47856e-05	0.000434356	0.000121899	AKT1/MAPK14/PTGS2	3
BP	GO:0001660	fever generation	2020-02-23	10/18670	6.49369e-05	0.000434356	0.000121899	PTGS2/IL1B	2
BP	GO:0010749	regulation of nitric oxide mediated signal transduction	2020-02-23	10/18670	6.49369e-05	0.000434356	0.000121899	EGFR/VEGFA	2
BP	GO:0032308	positive regulation of prostaglandin secretion	2020-02-23	10/18670	6.49369e-05	0.000434356	0.000121899	EDN1/IL1B	2
BP	GO:0090336	positive regulation of brown fat cell differentiation	2020-02-23	10/18670	6.49369e-05	0.000434356	0.000121899	MAPK14/PTGS2	2
BP	GO:1903799	negative regulation of production of miRNAs involved in gene silencing by miRNA	2020-02-23	10/18670	6.49369e-05	0.000434356	0.000121899	TP53/ESR1	2
BP	GO:1903800	positive regulation of production of miRNAs involved in gene silencing by miRNA	2020-02-23	10/18670	6.49369e-05	0.000434356	0.000121899	TP53/EGFR	2
BP	GO:0048015	phosphatidylinositol-mediated signaling	2020-04-23	181/18670	6.55084e-05	0.000436965	0.000122631	EGFR/AKT1/EDN1/MAPK1	4
BP	GO:0010821	regulation of mitochondrion organization	2020-04-23	182/18670	6.69259e-05	0.000445187	0.000124939	MAPK8/TP53/MMP9/AKT1	4
BP	GO:0045861	negative regulation of proteolysis	2020-05-23	363/18670	6.81563e-05	0.000452122	0.000126885	TP53/MMP9/VEGFA/AKT1/PTGS2	5
BP	GO:0038061	NIK/NF-kappaB signaling	2020-04-23	183/18670	6.83656e-05	0.000452265	0.000126925	EGFR/AKT1/EDN1/IL1B	4
BP	GO:0042098	T cell proliferation	2020-04-23	184/18670	6.98279e-05	0.000459414	0.000128932	TP53/CASP3/IL4/IL1B	4
BP	GO:0048017	inositol lipid-mediated signaling	2020-04-23	184/18670	6.98279e-05	0.000459414	0.000128932	EGFR/AKT1/EDN1/MAPK1	4
BP	GO:0051785	positive regulation of nuclear division	2020-03-23	66/18670	7.10404e-05	0.000465369	0.000130603	EGF/EDN1/IL1B	3
BP	GO:0046328	regulation of JNK cascade	2020-04-23	185/18670	7.13128e-05	0.000465369	0.000130603	EGFR/AKT1/EDN1/IL1B	4
BP	GO:1902275	regulation of chromatin organization	2020-04-23	185/18670	7.13128e-05	0.000465369	0.000130603	MAPK8/TP53/VEGFA/IL1B	4
BP	GO:1905475	regulation of protein localization to membrane	2020-04-23	187/18670	7.43517e-05	0.000483889	0.0001358	MAPK8/TP53/EGFR/AKT1	4
BP	GO:0051098	regulation of binding	2020-05-23	373/18670	7.75034e-05	0.000502819	0.000141113	MAPK8/JUN/EGF/MMP9/AKT1	5
BP	GO:0035924	cellular response to vascular endothelial growth factor stimulus	2020-03-23	68/18670	7.7678e-05	0.000502819	0.000141113	VEGFA/AKT1/MAPK14	3
BP	GO:0031652	positive regulation of heat generation	2020-02-23	11/18670	7.93078e-05	0.000509262	0.000142921	PTGS2/IL1B	2
BP	GO:0032306	regulation of prostaglandin secretion	2020-02-23	11/18670	7.93078e-05	0.000509262	0.000142921	EDN1/IL1B	2
BP	GO:0045899	positive regulation of RNA polymerase II transcriptional preinitiation complex assembly	2020-02-23	11/18670	7.93078e-05	0.000509262	0.000142921	TP53/ESR1	2
BP	GO:0042594	response to starvation	2020-04-23	191/18670	8.07115e-05	0.000515526	0.000144679	MAPK8/JUN/TP53/MAPK1	4
BP	GO:0071478	cellular response to radiation	2020-04-23	191/18670	8.07115e-05	0.000515526	0.000144679	TP53/MAPK14/MYC/PTGS2	4
BP	GO:0042698	ovulation cycle	2020-03-23	69/18670	8.11437e-05	0.000516915	0.000145069	EGFR/CASP3/ESR1	3
BP	GO:0043112	receptor metabolic process	2020-04-23	192/18670	8.23615e-05	0.000523289	0.000146858	EGF/VEGFA/CXCL8/EDN1	4
BP	GO:0051966	regulation of synaptic transmission, glutamatergic	2020-03-23	70/18670	8.47089e-05	0.000536787	0.000150646	EGFR/CCL2/PTGS2	3
BP	GO:0006631	fatty acid metabolic process	2020-05-23	383/18670	8.78126e-05	0.000553541	0.000155348	AKT1/EDN1/MAPK14/PTGS2/IL1B	5
BP	GO:0045765	regulation of angiogenesis	2020-05-23	383/18670	8.78126e-05	0.000553541	0.000155348	VEGFA/CXCL8/PTGS2/IL1B/STAT3	5
BP	GO:0042692	muscle cell differentiation	2020-05-23	385/18670	8.99957e-05	0.000564348	0.000158381	VEGFA/CASP3/AKT1/EDN1/MAPK14	5
BP	GO:1901653	cellular response to peptide	2020-05-23	385/18670	8.99957e-05	0.000564348	0.000158381	TP53/AKT1/EDN1/IL1B/STAT3	5
BP	GO:0009165	nucleotide biosynthetic process	2020-05-23	386/18670	9.11029e-05	0.000569807	0.000159913	TP53/IL4/MAPK1/PTGS2/STAT3	5
BP	GO:0038034	signal transduction in absence of ligand	2020-03-23	72/18670	9.21434e-05	0.000573337	0.000160903	CASP3/AKT1/IL1B	3
BP	GO:0097192	extrinsic apoptotic signaling pathway in absence of ligand	2020-03-23	72/18670	9.21434e-05	0.000573337	0.000160903	CASP3/AKT1/IL1B	3
BP	GO:0031392	regulation of prostaglandin biosynthetic process	2020-02-23	12/18670	9.50981e-05	0.000588679	0.000165209	PTGS2/IL1B	2
BP	GO:0150065	regulation of deacetylase activity	2020-02-23	12/18670	9.50981e-05	0.000588679	0.000165209	MAPK8/VEGFA	2
BP	GO:0014706	striated muscle tissue development	2020-05-23	390/18670	9.56371e-05	0.000588988	0.000165296	FOS/VEGFA/EDN1/MAPK14/MAPK1	5
BP	GO:1901293	nucleoside phosphate biosynthetic process	2020-05-23	390/18670	9.56371e-05	0.000588988	0.000165296	TP53/IL4/MAPK1/PTGS2/STAT3	5
BP	GO:0043627	response to estrogen	2020-03-23	73/18670	9.60152e-05	0.000589808	0.000165526	CCND1/ESR1/MAPK1	3
BP	GO:0050870	positive regulation of T cell activation	2020-04-23	202/18670	0.000100244	0.000614221	0.000172377	AKT1/CCL2/IL4/IL1B	4
BP	GO:0006109	regulation of carbohydrate metabolic process	2020-04-23	206/18670	0.000108133	0.000660003	0.000185225	TP53/EGF/AKT1/STAT3	4
BP	GO:0046902	regulation of mitochondrial membrane permeability	2020-03-23	76/18670	0.000108265	0.000660003	0.000185225	MAPK8/TP53/STAT3	3
BP	GO:0070555	response to interleukin-1	2020-04-23	207/18670	0.000110174	0.000669265	0.000187825	CCL2/CXCL8/EDN1/IL1B	4
BP	GO:0045785	positive regulation of cell adhesion	2020-05-23	403/18670	0.000111587	0.000669265	0.000187825	VEGFA/AKT1/CCL2/IL4/IL1B	5
BP	GO:0007623	circadian rhythm	2020-04-23	208/18670	0.000112243	0.000669265	0.000187825	MAPK8/JUN/TP53/EGFR	4
BP	GO:1901215	negative regulation of neuron death	2020-04-23	208/18670	0.000112243	0.000669265	0.000187825	JUN/AKT1/CCL2/STAT3	4
BP	GO:0031650	regulation of heat generation	2020-02-23	13/18670	0.000112304	0.000669265	0.000187825	PTGS2/IL1B	2
BP	GO:0061029	eyelid development in camera-type eye	2020-02-23	13/18670	0.000112304	0.000669265	0.000187825	JUN/EGFR	2
BP	GO:1901550	regulation of endothelial cell development	2020-02-23	13/18670	0.000112304	0.000669265	0.000187825	VEGFA/IL1B	2
BP	GO:1903140	regulation of establishment of endothelial barrier	2020-02-23	13/18670	0.000112304	0.000669265	0.000187825	VEGFA/IL1B	2
BP	GO:0016575	histone deacetylation	2020-03-23	77/18670	0.000112563	0.000669265	0.000187825	MAPK8/TP53/VEGFA	3
BP	GO:1901224	positive regulation of NIK/NF-kappaB signaling	2020-03-23	77/18670	0.000112563	0.000669265	0.000187825	EGFR/EDN1/IL1B	3
BP	GO:0043523	regulation of neuron apoptotic process	2020-04-23	210/18670	0.000116464	0.000690754	0.000193856	JUN/TP53/CASP3/CCL2	4
BP	GO:0055021	regulation of cardiac muscle tissue growth	2020-03-23	78/18670	0.000116972	0.000692059	0.000194222	EDN1/MAPK14/MAPK1	3
BP	GO:0060537	muscle tissue development	2020-05-23	408/18670	0.000118239	0.000697841	0.000195845	FOS/VEGFA/EDN1/MAPK14/MAPK1	5
BP	GO:0043536	positive regulation of blood vessel endothelial cell migration	2020-03-23	79/18670	0.000121491	0.000715285	0.00020074	VEGFA/AKT1/PTGS2	3
BP	GO:0001558	regulation of cell growth	2020-05-23	416/18670	0.000129513	0.000756029	0.000212175	TP53/EGFR/VEGFA/AKT1/EDN1	5
BP	GO:0014855	striated muscle cell proliferation	2020-03-23	81/18670	0.000130869	0.000756029	0.000212175	MAPK14/MAPK1/STAT3	3
BP	GO:0110110	positive regulation of animal organ morphogenesis	2020-03-23	81/18670	0.000130869	0.000756029	0.000212175	VEGFA/EDN1/MYC	3
BP	GO:0030213	hyaluronan biosynthetic process	2020-02-23	14/18670	0.000130924	0.000756029	0.000212175	EGF/IL1B	2
BP	GO:0032310	prostaglandin secretion	2020-02-23	14/18670	0.000130924	0.000756029	0.000212175	EDN1/IL1B	2
BP	GO:0050930	induction of positive chemotaxis	2020-02-23	14/18670	0.000130924	0.000756029	0.000212175	VEGFA/CXCL8	2
BP	GO:1905050	positive regulation of metallopeptidase activity	2020-02-23	14/18670	0.000130924	0.000756029	0.000212175	MAPK14/STAT3	2
BP	GO:2001279	regulation of unsaturated fatty acid biosynthetic process	2020-02-23	14/18670	0.000130924	0.000756029	0.000212175	PTGS2/IL1B	2
BP	GO:0008406	gonad development	2020-04-23	217/18670	0.000132153	0.000761304	0.000213655	CCND1/VEGFA/CASP3/ESR1	4
BP	GO:1903039	positive regulation of leukocyte cell-cell adhesion	2020-04-23	218/18670	0.000134514	0.000773052	0.000216952	AKT1/CCL2/IL4/IL1B	4
BP	GO:0034644	cellular response to UV	2020-03-23	82/18670	0.00013573	0.000778185	0.000218393	TP53/MYC/PTGS2	3
BP	GO:0007584	response to nutrient	2020-04-23	219/18670	0.000136904	0.000783054	0.000219759	CCND1/EGFR/PTGS2/IL1B	4
BP	GO:1901342	regulation of vasculature development	2020-05-23	422/18670	0.000138499	0.000790295	0.000221791	VEGFA/CXCL8/PTGS2/IL1B/STAT3	5
BP	GO:0032386	regulation of intracellular transport	2020-05-23	423/18670	0.000140042	0.000797211	0.000223732	TP53/MAPK14/MAPK1/PTGS2/IL1B	5
BP	GO:0071277	cellular response to calcium ion	2020-03-23	83/18670	0.000140707	0.000799108	0.000224265	FOS/JUN/EDN1	3
BP	GO:0010507	negative regulation of autophagy	2020-03-23	84/18670	0.000145801	0.000822222	0.000230751	TP53/AKT1/STAT3	3
BP	GO:0046889	positive regulation of lipid biosynthetic process	2020-03-23	84/18670	0.000145801	0.000822222	0.000230751	AKT1/PTGS2/IL1B	3
BP	GO:0060420	regulation of heart growth	2020-03-23	84/18670	0.000145801	0.000822222	0.000230751	EDN1/MAPK14/MAPK1	3
BP	GO:0045137	development of primary sexual characteristics	2020-04-23	223/18670	0.000146777	0.000823867	0.000231213	CCND1/VEGFA/CASP3/ESR1	4
BP	GO:0045444	fat cell differentiation	2020-04-23	223/18670	0.000146777	0.000823867	0.000231213	CCND1/AKT1/MAPK14/PTGS2	4
BP	GO:0001933	negative regulation of protein phosphorylation	2020-05-23	429/18670	0.00014958	0.000835617	0.000234511	JUN/CASP3/AKT1/MYC/IL1B	5
BP	GO:0030812	negative regulation of nucleotide catabolic process	2020-02-23	15/18670	0.000150952	0.000835617	0.000234511	TP53/STAT3	2
BP	GO:0045410	positive regulation of interleukin-6 biosynthetic process	2020-02-23	15/18670	0.000150952	0.000835617	0.000234511	IL1B/STAT3	2
BP	GO:0045898	regulation of RNA polymerase II transcriptional preinitiation complex assembly	2020-02-23	15/18670	0.000150952	0.000835617	0.000234511	TP53/ESR1	2
BP	GO:0051198	negative regulation of coenzyme metabolic process	2020-02-23	15/18670	0.000150952	0.000835617	0.000234511	TP53/STAT3	2
BP	GO:2000402	negative regulation of lymphocyte migration	2020-02-23	15/18670	0.000150952	0.000835617	0.000234511	AKT1/CCL2	2
BP	GO:0070542	response to fatty acid	2020-03-23	86/18670	0.000156347	0.000861516	0.000241779	AKT1/EDN1/PTGS2	3
BP	GO:0090559	regulation of membrane permeability	2020-03-23	86/18670	0.000156347	0.000861516	0.000241779	MAPK8/TP53/STAT3	3
BP	GO:0043434	response to peptide hormone	2020-05-23	436/18670	0.00016133	0.000883482	0.000247943	AKT1/EDN1/PTGS2/IL1B/STAT3	5
BP	GO:0001892	embryonic placenta development	2020-03-23	87/18670	0.0001618	0.000883482	0.000247943	EGFR/AKT1/MAPK1	3
BP	GO:0045844	positive regulation of striated muscle tissue development	2020-03-23	87/18670	0.0001618	0.000883482	0.000247943	EDN1/MAPK14/MAPK1	3
BP	GO:0048636	positive regulation of muscle organ development	2020-03-23	87/18670	0.0001618	0.000883482	0.000247943	EDN1/MAPK14/MAPK1	3
BP	GO:0010594	regulation of endothelial cell migration	2020-04-23	229/18670	0.000162541	0.000885517	0.000248514	VEGFA/AKT1/EDN1/PTGS2	4
BP	GO:2001234	negative regulation of apoptotic signaling pathway	2020-04-23	230/18670	0.000165283	0.000898422	0.000252136	MMP9/AKT1/PTGS2/IL1B	4
BP	GO:0070098	chemokine-mediated signaling pathway	2020-03-23	88/18670	0.000167377	0.000901661	0.000253045	CCL2/CXCL8/EDN1	3
BP	GO:0097194	execution phase of apoptosis	2020-03-23	88/18670	0.000167377	0.000901661	0.000253045	TP53/CASP3/AKT1	3
BP	GO:1901863	positive regulation of muscle tissue development	2020-03-23	88/18670	0.000167377	0.000901661	0.000253045	EDN1/MAPK14/MAPK1	3
BP	GO:2000177	regulation of neural precursor cell proliferation	2020-03-23	88/18670	0.000167377	0.000901661	0.000253045	TP53/EGF/VEGFA	3
BP	GO:0032305	positive regulation of icosanoid secretion	2020-02-23	16/18670	0.000172388	0.000922466	0.000258884	EDN1/IL1B	2
BP	GO:0060965	negative regulation of gene silencing by miRNA	2020-02-23	16/18670	0.000172388	0.000922466	0.000258884	TP53/ESR1	2
BP	GO:0090335	regulation of brown fat cell differentiation	2020-02-23	16/18670	0.000172388	0.000922466	0.000258884	MAPK14/PTGS2	2
BP	GO:0048738	cardiac muscle tissue development	2020-04-23	233/18670	0.000173709	0.000925425	0.000259715	VEGFA/EDN1/MAPK14/MAPK1	4
BP	GO:0097305	response to alcohol	2020-04-23	233/18670	0.000173709	0.000925425	0.000259715	FOS/CCND1/AKT1/STAT3	4
BP	GO:1901990	regulation of mitotic cell cycle phase transition	2020-05-23	444/18670	0.000175614	0.000933505	0.000261982	CCND1/TP53/EGFR/AKT1/CCL2	5
BP	GO:0031058	positive regulation of histone modification	2020-03-23	90/18670	0.000178901	0.000948882	0.000266298	TP53/VEGFA/IL1B	3
BP	GO:0046777	protein autophosphorylation	2020-04-23	235/18670	0.000179497	0.000949955	0.000266599	JUN/EGFR/VEGFA/AKT1	4
BP	GO:1901992	positive regulation of mitotic cell cycle phase transition	2020-03-23	91/18670	0.000184851	0.000976143	0.000273948	CCND1/EGFR/AKT1	3
BP	GO:0007050	cell cycle arrest	2020-04-23	237/18670	0.000185424	0.000977025	0.000274196	CCND1/TP53/CXCL8/MYC	4
BP	GO:0051402	neuron apoptotic process	2020-04-23	239/18670	0.000191491	0.00100679	0.000282549	JUN/TP53/CASP3/CCL2	4
BP	GO:0015732	prostaglandin transport	2020-02-23	17/18670	0.000195226	0.00102197	0.000286809	EDN1/IL1B	2
BP	GO:0031649	heat generation	2020-02-23	17/18670	0.000195226	0.00102197	0.000286809	PTGS2/IL1B	2
BP	GO:0006476	protein deacetylation	2020-03-23	93/18670	0.000197134	0.00102306	0.000287115	MAPK8/TP53/VEGFA	3
BP	GO:0007589	body fluid secretion	2020-03-23	93/18670	0.000197134	0.00102306	0.000287115	CCND1/VEGFA/EDN1	3
BP	GO:0033273	response to vitamin	2020-03-23	93/18670	0.000197134	0.00102306	0.000287115	CCND1/EGFR/PTGS2	3
BP	GO:0035249	synaptic transmission, glutamatergic	2020-03-23	93/18670	0.000197134	0.00102306	0.000287115	EGFR/CCL2/PTGS2	3
BP	GO:0038093	Fc receptor signaling pathway	2020-04-23	241/18670	0.0001977	0.00102379	0.000287319	MAPK8/FOS/JUN/MAPK1	4
BP	GO:0009266	response to temperature stimulus	2020-04-23	243/18670	0.000204053	0.00105442	0.000295917	FOS/AKT1/MAPK1/PTGS2	4
BP	GO:0051896	regulation of protein kinase B signaling	2020-04-23	244/18670	0.000207285	0.00106883	0.000299959	EGF/EGFR/AKT1/ESR1	4
BP	GO:0002702	positive regulation of production of molecular mediator of immune response	2020-03-23	95/18670	0.000209936	0.00107788	0.0003025	IL4/MAPK14/IL1B	3
BP	GO:0044070	regulation of anion transport	2020-03-23	95/18670	0.000209936	0.00107788	0.0003025	AKT1/EDN1/IL1B	3
BP	GO:0002683	negative regulation of immune system process	2020-05-23	463/18670	0.000213429	0.00109348	0.000306879	CASP3/AKT1/CCL2/IL4/MYC	5
BP	GO:0001819	positive regulation of cytokine production	2020-05-23	464/18670	0.000215579	0.00109772	0.000308067	IL4/MAPK14/PTGS2/IL1B/STAT3	5
BP	GO:0008585	female gonad development	2020-03-23	96/18670	0.000216534	0.00109772	0.000308067	VEGFA/CASP3/ESR1	3
BP	GO:0019217	regulation of fatty acid metabolic process	2020-03-23	96/18670	0.000216534	0.00109772	0.000308067	AKT1/PTGS2/IL1B	3
BP	GO:0048010	vascular endothelial growth factor receptor signaling pathway	2020-03-23	96/18670	0.000216534	0.00109772	0.000308067	VEGFA/MAPK14/IL1B	3
BP	GO:2001169	regulation of ATP biosynthetic process	2020-03-23	96/18670	0.000216534	0.00109772	0.000308067	TP53/IL4/STAT3	3
BP	GO:0031065	positive regulation of histone deacetylation	2020-02-23	18/18670	0.000219465	0.00110791	0.000310927	TP53/VEGFA	2
BP	GO:2000193	positive regulation of fatty acid transport	2020-02-23	18/18670	0.000219465	0.00110791	0.000310927	EDN1/IL1B	2
BP	GO:0051346	negative regulation of hydrolase activity	2020-05-23	466/18670	0.000219928	0.00110792	0.000310932	TP53/MMP9/VEGFA/AKT1/PTGS2	5
BP	GO:0015908	fatty acid transport	2020-03-23	97/18670	0.000223266	0.00111445	0.000312763	AKT1/EDN1/IL1B	3
BP	GO:0030316	osteoclast differentiation	2020-03-23	97/18670	0.000223266	0.00111445	0.000312763	FOS/IL4/MAPK14	3
BP	GO:1990868	response to chemokine	2020-03-23	97/18670	0.000223266	0.00111445	0.000312763	CCL2/CXCL8/EDN1	3
BP	GO:1990869	cellular response to chemokine	2020-03-23	97/18670	0.000223266	0.00111445	0.000312763	CCL2/CXCL8/EDN1	3
BP	GO:0006352	DNA-templated transcription, initiation	2020-04-23	249/18670	0.000224001	0.00111445	0.000312763	JUN/CCND1/TP53/ESR1	4
BP	GO:0071560	cellular response to transforming growth factor beta stimulus	2020-04-23	249/18670	0.000224001	0.00111445	0.000312763	FOS/JUN/TP53/EDN1	4
BP	GO:0010951	negative regulation of endopeptidase activity	2020-04-23	250/18670	0.000227457	0.00112931	0.000316934	MMP9/VEGFA/AKT1/PTGS2	4
BP	GO:0002042	cell migration involved in sprouting angiogenesis	2020-03-23	98/18670	0.000230131	0.0011379	0.000319343	VEGFA/AKT1/PTGS2	3
BP	GO:2001243	negative regulation of intrinsic apoptotic signaling pathway	2020-03-23	98/18670	0.000230131	0.0011379	0.000319343	MMP9/AKT1/PTGS2	3
BP	GO:1901570	fatty acid derivative biosynthetic process	2020-03-23	99/18670	0.000237132	0.00117011	0.000328384	EDN1/PTGS2/IL1B	3
BP	GO:2000027	regulation of animal organ morphogenesis	2020-04-23	253/18670	0.000238058	0.00117228	0.000328992	VEGFA/ESR1/EDN1/MYC	4
BP	GO:0055024	regulation of cardiac muscle tissue development	2020-03-23	100/18670	0.00024427	0.00118859	0.000333571	EDN1/MAPK14/MAPK1	3
BP	GO:0030949	positive regulation of vascular endothelial growth factor receptor signaling pathway	2020-02-23	19/18670	0.000245101	0.00118859	0.000333571	VEGFA/IL1B	2
BP	GO:0032303	regulation of icosanoid secretion	2020-02-23	19/18670	0.000245101	0.00118859	0.000333571	EDN1/IL1B	2
BP	GO:0060149	negative regulation of posttranscriptional gene silencing	2020-02-23	19/18670	0.000245101	0.00118859	0.000333571	TP53/ESR1	2
BP	GO:0060716	labyrinthine layer blood vessel development	2020-02-23	19/18670	0.000245101	0.00118859	0.000333571	AKT1/MAPK1	2
BP	GO:0060967	negative regulation of gene silencing by RNA	2020-02-23	19/18670	0.000245101	0.00118859	0.000333571	TP53/ESR1	2
BP	GO:0022409	positive regulation of cell-cell adhesion	2020-04-23	255/18670	0.00024532	0.00118859	0.000333571	AKT1/CCL2/IL4/IL1B	4
BP	GO:0071559	response to transforming growth factor beta	2020-04-23	255/18670	0.00024532	0.00118859	0.000333571	FOS/JUN/TP53/EDN1	4
BP	GO:0090596	sensory organ morphogenesis	2020-04-23	256/18670	0.000249011	0.00120405	0.000337909	VEGFA/EDN1/MAPK1/STAT3	4
BP	GO:0046545	development of primary female sexual characteristics	2020-03-23	101/18670	0.000251546	0.00121387	0.000340665	VEGFA/CASP3/ESR1	3
BP	GO:1901987	regulation of cell cycle phase transition	2020-05-23	480/18670	0.000252286	0.00121501	0.000340985	CCND1/TP53/EGFR/AKT1/CCL2	5
BP	GO:0002367	cytokine production involved in immune response	2020-03-23	102/18670	0.00025896	0.00124466	0.000349307	IL4/MAPK14/IL1B	3
BP	GO:0016049	cell growth	2020-05-23	484/18670	0.000262167	0.00125757	0.000352928	TP53/EGFR/VEGFA/AKT1/EDN1	5
BP	GO:0051249	regulation of lymphocyte activation	2020-05-23	485/18670	0.000264683	0.00126711	0.000355607	CASP3/AKT1/CCL2/IL4/IL1B	5
BP	GO:0035601	protein deacylation	2020-03-23	103/18670	0.000266515	0.00126832	0.000355945	MAPK8/TP53/VEGFA	3
BP	GO:0048259	regulation of receptor-mediated endocytosis	2020-03-23	103/18670	0.000266515	0.00126832	0.000355945	EGF/VEGFA/IL4	3
BP	GO:1905269	positive regulation of chromatin organization	2020-03-23	103/18670	0.000266515	0.00126832	0.000355945	TP53/VEGFA/IL1B	3
BP	GO:0010466	negative regulation of peptidase activity	2020-04-23	262/18670	0.000272001	0.00128237	0.000359888	MMP9/VEGFA/AKT1/PTGS2	4
BP	GO:0045655	regulation of monocyte differentiation	2020-02-23	20/18670	0.00027213	0.00128237	0.000359888	JUN/MYC	2
BP	GO:0051767	nitric-oxide synthase biosynthetic process	2020-02-23	20/18670	0.00027213	0.00128237	0.000359888	CCL2/EDN1	2
BP	GO:0051769	regulation of nitric-oxide synthase biosynthetic process	2020-02-23	20/18670	0.00027213	0.00128237	0.000359888	CCL2/EDN1	2
BP	GO:0060261	positive regulation of transcription initiation from RNA polymerase II promoter	2020-02-23	20/18670	0.00027213	0.00128237	0.000359888	TP53/ESR1	2
BP	GO:0071887	leukocyte apoptotic process	2020-03-23	104/18670	0.000274211	0.00128713	0.000361226	TP53/CASP3/AKT1	3
BP	GO:0098732	macromolecule deacylation	2020-03-23	104/18670	0.000274211	0.00128713	0.000361226	MAPK8/TP53/VEGFA	3
BP	GO:0031330	negative regulation of cellular catabolic process	2020-04-23	264/18670	0.000279994	0.00131172	0.000368126	TP53/AKT1/MAPK14/STAT3	4
BP	GO:0055017	cardiac muscle tissue growth	2020-03-23	105/18670	0.00028205	0.00131879	0.000370109	EDN1/MAPK14/MAPK1	3
BP	GO:1901989	positive regulation of cell cycle phase transition	2020-03-23	106/18670	0.000290032	0.00135348	0.000379846	CCND1/EGFR/AKT1	3
BP	GO:0031334	positive regulation of protein complex assembly	2020-04-23	268/18670	0.000296484	0.00138092	0.000387545	JUN/TP53/VEGFA/ESR1	4
BP	GO:0062014	negative regulation of small molecule metabolic process	2020-03-23	107/18670	0.000298158	0.00138603	0.000388981	TP53/AKT1/STAT3	3
BP	GO:0035743	CD4-positive, alpha-beta T cell cytokine production	2020-02-23	21/18670	0.00030055	0.00138645	0.000389097	IL4/IL1B	2
BP	GO:0036499	PERK-mediated unfolded protein response	2020-02-23	21/18670	0.00030055	0.00138645	0.000389097	CCL2/CXCL8	2
BP	GO:0046827	positive regulation of protein export from nucleus	2020-02-23	21/18670	0.00030055	0.00138645	0.000389097	TP53/IL1B	2
BP	GO:0051412	response to corticosterone	2020-02-23	21/18670	0.00030055	0.00138645	0.000389097	FOS/CCND1	2
BP	GO:0007548	sex differentiation	2020-04-23	270/18670	0.000304987	0.00140422	0.000394086	CCND1/VEGFA/CASP3/ESR1	4
BP	GO:0006275	regulation of DNA replication	2020-03-23	108/18670	0.000306431	0.0014055	0.000394444	JUN/TP53/EGFR	3
BP	GO:2000278	regulation of DNA biosynthetic process	2020-03-23	108/18670	0.000306431	0.0014055	0.000394444	TP53/MAPK1/MYC	3
BP	GO:0046651	lymphocyte proliferation	2020-04-23	272/18670	0.000313663	0.00143321	0.000402221	TP53/CASP3/IL4/IL1B	4
BP	GO:1902105	regulation of leukocyte differentiation	2020-04-23	272/18670	0.000313663	0.00143321	0.000402221	FOS/JUN/IL4/MYC	4
BP	GO:0043542	endothelial cell migration	2020-04-23	273/18670	0.000318067	0.00145058	0.000407096	VEGFA/AKT1/EDN1/PTGS2	4
BP	GO:0032943	mononuclear cell proliferation	2020-04-23	274/18670	0.000322516	0.00146809	0.000412009	TP53/CASP3/IL4/IL1B	4
BP	GO:0033559	unsaturated fatty acid metabolic process	2020-03-23	110/18670	0.000323419	0.00146942	0.000412383	EDN1/PTGS2/IL1B	3
BP	GO:0043270	positive regulation of ion transport	2020-04-23	275/18670	0.000327009	0.00148293	0.000416176	AKT1/CCL2/EDN1/IL1B	4
BP	GO:0031281	positive regulation of cyclase activity	2020-02-23	22/18670	0.000330357	0.00148414	0.000416515	MAPK8/MAPK14	2
BP	GO:0045723	positive regulation of fatty acid biosynthetic process	2020-02-23	22/18670	0.000330357	0.00148414	0.000416515	PTGS2/IL1B	2
BP	GO:0051195	negative regulation of cofactor metabolic process	2020-02-23	22/18670	0.000330357	0.00148414	0.000416515	TP53/STAT3	2
BP	GO:0090312	positive regulation of protein deacetylation	2020-02-23	22/18670	0.000330357	0.00148414	0.000416515	TP53/VEGFA	2
BP	GO:1901522	positive regulation of transcription from RNA polymerase II promoter involved in cellular response to chemical stimulus	2020-02-23	22/18670	0.000330357	0.00148414	0.000416515	TP53/VEGFA	2
BP	GO:0031623	receptor internalization	2020-03-23	111/18670	0.000332136	0.00148935	0.000417977	EGF/VEGFA/CXCL8	3
BP	GO:0060485	mesenchyme development	2020-04-23	278/18670	0.000340759	0.00152062	0.000426752	EDN1/MAPK1/MYC/IL1B	4
BP	GO:0060419	heart growth	2020-03-23	112/18670	0.000341003	0.00152062	0.000426752	EDN1/MAPK14/MAPK1	3
BP	GO:1903510	mucopolysaccharide metabolic process	2020-03-23	112/18670	0.000341003	0.00152062	0.000426752	EGF/AKT1/IL1B	3
BP	GO:0006690	icosanoid metabolic process	2020-03-23	114/18670	0.000359194	0.00159583	0.000447858	EDN1/PTGS2/IL1B	3
BP	GO:0042035	regulation of cytokine biosynthetic process	2020-03-23	114/18670	0.000359194	0.00159583	0.000447858	IL4/IL1B/STAT3	3
BP	GO:0050995	negative regulation of lipid catabolic process	2020-02-23	23/18670	0.000361549	0.00160333	0.000449965	AKT1/IL1B	2
BP	GO:0046660	female sex differentiation	2020-03-23	115/18670	0.000368519	0.00163124	0.000457796	VEGFA/CASP3/ESR1	3
BP	GO:0015980	energy derivation by oxidation of organic compounds	2020-04-23	285/18670	0.000374453	0.00165143	0.000463464	TP53/AKT1/IL4/MYC	4
BP	GO:0051348	negative regulation of transferase activity	2020-04-23	285/18670	0.000374453	0.00165143	0.000463464	TP53/CASP3/AKT1/IL1B	4
BP	GO:0021782	glial cell development	2020-03-23	116/18670	0.000377999	0.00166402	0.000466998	EGFR/AKT1/IL1B	3
BP	GO:0010822	positive regulation of mitochondrion organization	2020-03-23	117/18670	0.000387635	0.00169714	0.00047629	MAPK8/TP53/MMP9	3
BP	GO:1900371	regulation of purine nucleotide biosynthetic process	2020-03-23	117/18670	0.000387635	0.00169714	0.00047629	TP53/IL4/STAT3	3
BP	GO:1901222	regulation of NIK/NF-kappaB signaling	2020-03-23	117/18670	0.000387635	0.00169714	0.00047629	EGFR/EDN1/IL1B	3
BP	GO:0002092	positive regulation of receptor internalization	2020-02-23	24/18670	0.000394122	0.00171308	0.000480764	EGF/VEGFA	2
BP	GO:0044346	fibroblast apoptotic process	2020-02-23	24/18670	0.000394122	0.00171308	0.000480764	TP53/MYC	2
BP	GO:0046697	decidualization	2020-02-23	24/18670	0.000394122	0.00171308	0.000480764	MAPK1/PTGS2	2
BP	GO:0090023	positive regulation of neutrophil chemotaxis	2020-02-23	24/18670	0.000394122	0.00171308	0.000480764	CXCL8/EDN1	2
BP	GO:0030808	regulation of nucleotide biosynthetic process	2020-03-23	118/18670	0.000397428	0.00172434	0.000483924	TP53/IL4/STAT3	3
BP	GO:0030968	endoplasmic reticulum unfolded protein response	2020-03-23	121/18670	0.00042776	0.00184071	0.000516583	CCND1/CCL2/CXCL8	3
BP	GO:0043618	regulation of transcription from RNA polymerase II promoter in response to stress	2020-03-23	121/18670	0.00042776	0.00184071	0.000516583	JUN/TP53/VEGFA	3
BP	GO:0002053	positive regulation of mesenchymal cell proliferation	2020-02-23	25/18670	0.000428072	0.00184071	0.000516583	VEGFA/MYC	2
BP	GO:0009299	mRNA transcription	2020-02-23	25/18670	0.000428072	0.00184071	0.000516583	TP53/STAT3	2
BP	GO:0050927	positive regulation of positive chemotaxis	2020-02-23	25/18670	0.000428072	0.00184071	0.000516583	VEGFA/CXCL8	2
BP	GO:1903522	regulation of blood circulation	2020-04-23	297/18670	0.000437682	0.00187752	0.000526914	EGFR/AKT1/EDN1/PTGS2	4
BP	GO:1903578	regulation of ATP metabolic process	2020-03-23	122/18670	0.000438192	0.00187752	0.000526914	TP53/IL4/STAT3	3
BP	GO:0070661	leukocyte proliferation	2020-04-23	298/18670	0.000443275	0.00189593	0.000532079	TP53/CASP3/IL4/IL1B	4
BP	GO:0042089	cytokine biosynthetic process	2020-03-23	123/18670	0.000448786	0.0019161	0.00053774	IL4/IL1B/STAT3	3
BP	GO:0070372	regulation of ERK1 and ERK2 cascade	2020-04-23	300/18670	0.000454613	0.00193754	0.000543757	JUN/EGFR/CCL2/IL1B	4
BP	GO:0042107	cytokine metabolic process	2020-03-23	124/18670	0.000459544	0.0019474	0.000546526	IL4/IL1B/STAT3	3
BP	GO:0002360	T cell lineage commitment	2020-02-23	26/18670	0.000463397	0.0019474	0.000546526	TP53/STAT3	2
BP	GO:0050926	regulation of positive chemotaxis	2020-02-23	26/18670	0.000463397	0.0019474	0.000546526	VEGFA/CXCL8	2
BP	GO:0071624	positive regulation of granulocyte chemotaxis	2020-02-23	26/18670	0.000463397	0.0019474	0.000546526	CXCL8/EDN1	2
BP	GO:1900739	regulation of protein insertion into mitochondrial membrane involved in apoptotic signaling pathway	2020-02-23	26/18670	0.000463397	0.0019474	0.000546526	MAPK8/TP53	2
BP	GO:1900740	positive regulation of protein insertion into mitochondrial membrane involved in apoptotic signaling pathway	2020-02-23	26/18670	0.000463397	0.0019474	0.000546526	MAPK8/TP53	2
BP	GO:1903579	negative regulation of ATP metabolic process	2020-02-23	26/18670	0.000463397	0.0019474	0.000546526	TP53/STAT3	2
BP	GO:1905048	regulation of metallopeptidase activity	2020-02-23	26/18670	0.000463397	0.0019474	0.000546526	MAPK14/STAT3	2
BP	GO:2000134	negative regulation of G1/S transition of mitotic cell cycle	2020-03-23	125/18670	0.000470467	0.00197367	0.000553896	CCND1/TP53/CCL2	3
BP	GO:0043620	regulation of DNA-templated transcription in response to stress	2020-03-23	127/18670	0.00049281	0.0020638	0.000579192	JUN/TP53/VEGFA	3
BP	GO:0048143	astrocyte activation	2020-02-23	27/18670	0.000500094	0.00209067	0.000586734	EGFR/IL1B	2
BP	GO:0034763	negative regulation of transmembrane transport	2020-03-23	128/18670	0.000504232	0.00210432	0.000590563	MMP9/AKT1/IL1B	3
BP	GO:0071482	cellular response to light stimulus	2020-03-23	129/18670	0.000515824	0.00214897	0.000603094	TP53/MYC/PTGS2	3
BP	GO:0032770	positive regulation of monooxygenase activity	2020-02-23	28/18670	0.00053816	0.00222279	0.000623813	AKT1/IL1B	2
BP	GO:0045408	regulation of interleukin-6 biosynthetic process	2020-02-23	28/18670	0.00053816	0.00222279	0.000623813	IL1B/STAT3	2
BP	GO:0051123	RNA polymerase II preinitiation complex assembly	2020-02-23	28/18670	0.00053816	0.00222279	0.000623813	TP53/ESR1	2
BP	GO:0060260	regulation of transcription initiation from RNA polymerase II promoter	2020-02-23	28/18670	0.00053816	0.00222279	0.000623813	TP53/ESR1	2
BP	GO:1900543	negative regulation of purine nucleotide metabolic process	2020-02-23	28/18670	0.00053816	0.00222279	0.000623813	TP53/STAT3	2
BP	GO:1902807	negative regulation of cell cycle G1/S phase transition	2020-03-23	131/18670	0.000539517	0.00222458	0.000624315	CCND1/TP53/CCL2	3
BP	GO:0045598	regulation of fat cell differentiation	2020-03-23	132/18670	0.000551621	0.0022706	0.00063723	AKT1/MAPK14/PTGS2	3
BP	GO:0006898	receptor-mediated endocytosis	2020-04-23	316/18670	0.000552933	0.00227212	0.000637655	EGF/VEGFA/IL4/CXCL8	4
BP	GO:0007006	mitochondrial membrane organization	2020-03-23	134/18670	0.000576349	0.00234543	0.000658229	MAPK8/TP53/STAT3	3
BP	GO:0007263	nitric oxide mediated signal transduction	2020-02-23	29/18670	0.000577591	0.00234543	0.000658229	EGFR/VEGFA	2
BP	GO:0010575	positive regulation of vascular endothelial growth factor production	2020-02-23	29/18670	0.000577591	0.00234543	0.000658229	PTGS2/IL1B	2
BP	GO:0010800	positive regulation of peptidyl-threonine phosphorylation	2020-02-23	29/18670	0.000577591	0.00234543	0.000658229	EGF/MAPK1	2
BP	GO:0042226	interleukin-6 biosynthetic process	2020-02-23	29/18670	0.000577591	0.00234543	0.000658229	IL1B/STAT3	2
BP	GO:0045980	negative regulation of nucleotide metabolic process	2020-02-23	29/18670	0.000577591	0.00234543	0.000658229	TP53/STAT3	2
BP	GO:1902624	positive regulation of neutrophil migration	2020-02-23	29/18670	0.000577591	0.00234543	0.000658229	CXCL8/EDN1	2
BP	GO:0071375	cellular response to peptide hormone stimulus	2020-04-23	321/18670	0.000586542	0.00237777	0.000667305	AKT1/EDN1/IL1B/STAT3	4
BP	GO:0001889	liver development	2020-03-23	135/18670	0.000588974	0.00238361	0.000668946	JUN/CCND1/EGFR	3
BP	GO:0046425	regulation of JAK-STAT cascade	2020-03-23	137/18670	0.000614755	0.00247354	0.000694181	EGF/IL4/STAT3	3
BP	GO:0072655	establishment of protein localization to mitochondrion	2020-03-23	137/18670	0.000614755	0.00247354	0.000694181	MAPK8/TP53/AKT1	3
BP	GO:0001844	protein insertion into mitochondrial membrane involved in apoptotic signaling pathway	2020-02-23	30/18670	0.000618384	0.00247354	0.000694181	MAPK8/TP53	2
BP	GO:0048147	negative regulation of fibroblast proliferation	2020-02-23	30/18670	0.000618384	0.00247354	0.000694181	TP53/MYC	2
BP	GO:0090022	regulation of neutrophil chemotaxis	2020-02-23	30/18670	0.000618384	0.00247354	0.000694181	CXCL8/EDN1	2
BP	GO:0090200	positive regulation of release of cytochrome c from mitochondria	2020-02-23	30/18670	0.000618384	0.00247354	0.000694181	TP53/MMP9	2
BP	GO:0097421	liver regeneration	2020-02-23	30/18670	0.000618384	0.00247354	0.000694181	CCND1/EGFR	2
BP	GO:0061008	hepaticobiliary system development	2020-03-23	138/18670	0.000627912	0.00250748	0.000703709	JUN/CCND1/EGFR	3
BP	GO:0002700	regulation of production of molecular mediator of immune response	2020-03-23	139/18670	0.000641249	0.0025565	0.000717465	IL4/MAPK14/IL1B	3
BP	GO:0001655	urogenital system development	2020-04-23	330/18670	0.000650676	0.0025898	0.00072681	MMP9/VEGFA/ESR1/MYC	4
BP	GO:0034620	cellular response to unfolded protein	2020-03-23	140/18670	0.000654765	0.00260177	0.00073017	CCND1/CCL2/CXCL8	3
BP	GO:0002675	positive regulation of acute inflammatory response	2020-02-23	31/18670	0.000660536	0.00260749	0.000731776	PTGS2/IL1B	2
BP	GO:0033198	response to ATP	2020-02-23	31/18670	0.000660536	0.00260749	0.000731776	PTGS2/IL1B	2
BP	GO:0034694	response to prostaglandin	2020-02-23	31/18670	0.000660536	0.00260749	0.000731776	AKT1/EDN1	2
BP	GO:0045648	positive regulation of erythrocyte differentiation	2020-02-23	31/18670	0.000660536	0.00260749	0.000731776	MAPK14/STAT3	2
BP	GO:0070585	protein localization to mitochondrion	2020-03-23	141/18670	0.000668462	0.00263446	0.000739345	MAPK8/TP53/AKT1	3
BP	GO:0030336	negative regulation of cell migration	2020-04-23	334/18670	0.000680723	0.00267167	0.000749787	AKT1/CCL2/IL4/STAT3	4
BP	GO:0051251	positive regulation of lymphocyte activation	2020-04-23	334/18670	0.000680723	0.00267167	0.000749787	AKT1/CCL2/IL4/IL1B	4
BP	GO:0010675	regulation of cellular carbohydrate metabolic process	2020-03-23	142/18670	0.000682342	0.00267167	0.000749787	TP53/AKT1/STAT3	3
BP	GO:1900542	regulation of purine nucleotide metabolic process	2020-03-23	142/18670	0.000682342	0.00267167	0.000749787	TP53/IL4/STAT3	3
BP	GO:0044344	cellular response to fibroblast growth factor stimulus	2020-03-23	143/18670	0.000696404	0.00272231	0.000763998	CCL2/CXCL8/MAPK1	3
BP	GO:0001569	branching involved in blood vessel morphogenesis	2020-02-23	32/18670	0.000704044	0.00273001	0.00076616	VEGFA/EDN1	2
BP	GO:0038128	ERBB2 signaling pathway	2020-02-23	32/18670	0.000704044	0.00273001	0.00076616	EGF/EGFR	2
BP	GO:0045987	positive regulation of smooth muscle contraction	2020-02-23	32/18670	0.000704044	0.00273001	0.00076616	EDN1/PTGS2	2
BP	GO:0060674	placenta blood vessel development	2020-02-23	32/18670	0.000704044	0.00273001	0.00076616	AKT1/MAPK1	2
BP	GO:1900745	positive regulation of p38MAPK cascade	2020-02-23	32/18670	0.000704044	0.00273001	0.00076616	VEGFA/IL1B	2
BP	GO:1902107	positive regulation of leukocyte differentiation	2020-03-23	144/18670	0.000710651	0.00275102	0.000772055	FOS/JUN/IL4	3
BP	GO:0045930	negative regulation of mitotic cell cycle	2020-04-23	338/18670	0.000711746	0.00275102	0.000772055	CCND1/TP53/EGFR/CCL2	4
BP	GO:0000077	DNA damage checkpoint	2020-03-23	145/18670	0.000725082	0.00278913	0.000782752	CCND1/TP53/MAPK14	3
BP	GO:0007612	learning	2020-03-23	145/18670	0.000725082	0.00278913	0.000782752	FOS/JUN/PTGS2	3
BP	GO:0071901	negative regulation of protein serine/threonine kinase activity	2020-03-23	145/18670	0.000725082	0.00278913	0.000782752	CASP3/AKT1/IL1B	3
BP	GO:0006140	regulation of nucleotide metabolic process	2020-03-23	146/18670	0.0007397	0.00283179	0.000794724	TP53/IL4/STAT3	3
BP	GO:0045834	positive regulation of lipid metabolic process	2020-03-23	146/18670	0.0007397	0.00283179	0.000794724	AKT1/PTGS2/IL1B	3
BP	GO:1904892	regulation of STAT cascade	2020-03-23	146/18670	0.0007397	0.00283179	0.000794724	EGF/IL4/STAT3	3
BP	GO:0010464	regulation of mesenchymal cell proliferation	2020-02-23	33/18670	0.000748905	0.00284442	0.000798268	VEGFA/MYC	2
BP	GO:0016242	negative regulation of macroautophagy	2020-02-23	33/18670	0.000748905	0.00284442	0.000798268	TP53/AKT1	2
BP	GO:0036003	positive regulation of transcription from RNA polymerase II promoter in response to stress	2020-02-23	33/18670	0.000748905	0.00284442	0.000798268	TP53/VEGFA	2
BP	GO:0051204	protein insertion into mitochondrial membrane	2020-02-23	33/18670	0.000748905	0.00284442	0.000798268	MAPK8/TP53	2
BP	GO:1902692	regulation of neuroblast proliferation	2020-02-23	33/18670	0.000748905	0.00284442	0.000798268	TP53/VEGFA	2
BP	GO:0019359	nicotinamide nucleotide biosynthetic process	2020-03-23	147/18670	0.000754505	0.00285219	0.000800449	TP53/PTGS2/STAT3	3
BP	GO:0019363	pyridine nucleotide biosynthetic process	2020-03-23	147/18670	0.000754505	0.00285219	0.000800449	TP53/PTGS2/STAT3	3
BP	GO:0061351	neural precursor cell proliferation	2020-03-23	147/18670	0.000754505	0.00285219	0.000800449	TP53/EGF/VEGFA	3
BP	GO:0010721	negative regulation of cell development	2020-04-23	344/18670	0.000760148	0.00286902	0.000805173	TP53/VEGFA/IL1B/STAT3	4
BP	GO:0010574	regulation of vascular endothelial growth factor production	2020-02-23	34/18670	0.000795116	0.00299162	0.00083958	PTGS2/IL1B	2
BP	GO:0032892	positive regulation of organic acid transport	2020-02-23	34/18670	0.000795116	0.00299162	0.00083958	EDN1/IL1B	2
BP	GO:0071774	response to fibroblast growth factor	2020-03-23	150/18670	0.000800051	0.00299966	0.000841834	CCL2/CXCL8/MAPK1	3
BP	GO:0072525	pyridine-containing compound biosynthetic process	2020-03-23	150/18670	0.000800051	0.00299966	0.000841834	TP53/PTGS2/STAT3	3
BP	GO:0007178	transmembrane receptor protein serine/threonine kinase signaling pathway	2020-04-23	349/18670	0.000802234	0.00299966	0.000841834	FOS/JUN/TP53/MAPK14	4
BP	GO:2000146	negative regulation of cell motility	2020-04-23	349/18670	0.000802234	0.00299966	0.000841834	AKT1/CCL2/IL4/STAT3	4
BP	GO:0016202	regulation of striated muscle tissue development	2020-03-23	152/18670	0.000831367	0.00310377	0.000871053	EDN1/MAPK14/MAPK1	3
BP	GO:0010259	multicellular organism aging	2020-02-23	35/18670	0.000842674	0.00313626	0.00088017	TP53/EDN1	2
BP	GO:1901030	positive regulation of mitochondrial outer membrane permeabilization involved in apoptotic signaling pathway	2020-02-23	35/18670	0.000842674	0.00313626	0.00088017	MAPK8/TP53	2
BP	GO:0001505	regulation of neurotransmitter levels	2020-04-23	354/18670	0.000845949	0.00314359	0.000882227	AKT1/EDN1/PTGS2/IL1B	4
BP	GO:0050729	positive regulation of inflammatory response	2020-03-23	153/18670	0.000847314	0.00314381	0.00088229	EGFR/PTGS2/IL1B	3
BP	GO:1901861	regulation of muscle tissue development	2020-03-23	155/18670	0.000879791	0.0032529	0.000912904	EDN1/MAPK14/MAPK1	3
BP	GO:0010573	vascular endothelial growth factor production	2020-02-23	36/18670	0.000891575	0.0032529	0.000912904	PTGS2/IL1B	2
BP	GO:0030947	regulation of vascular endothelial growth factor receptor signaling pathway	2020-02-23	36/18670	0.000891575	0.0032529	0.000912904	VEGFA/IL1B	2
BP	GO:0042554	superoxide anion generation	2020-02-23	36/18670	0.000891575	0.0032529	0.000912904	EGFR/EDN1	2
BP	GO:0045740	positive regulation of DNA replication	2020-02-23	36/18670	0.000891575	0.0032529	0.000912904	JUN/EGFR	2
BP	GO:0051973	positive regulation of telomerase activity	2020-02-23	36/18670	0.000891575	0.0032529	0.000912904	MAPK1/MYC	2
BP	GO:0071392	cellular response to estradiol stimulus	2020-02-23	36/18670	0.000891575	0.0032529	0.000912904	EGFR/ESR1	2
BP	GO:1901099	negative regulation of signal transduction in absence of ligand	2020-02-23	36/18670	0.000891575	0.0032529	0.000912904	AKT1/IL1B	2
BP	GO:1902622	regulation of neutrophil migration	2020-02-23	36/18670	0.000891575	0.0032529	0.000912904	CXCL8/EDN1	2
BP	GO:2001171	positive regulation of ATP biosynthetic process	2020-02-23	36/18670	0.000891575	0.0032529	0.000912904	IL4/STAT3	2
BP	GO:2001240	negative regulation of extrinsic apoptotic signaling pathway in absence of ligand	2020-02-23	36/18670	0.000891575	0.0032529	0.000912904	AKT1/IL1B	2
BP	GO:0042129	regulation of T cell proliferation	2020-03-23	156/18670	0.000896322	0.00325542	0.000913613	CASP3/IL4/IL1B	3
BP	GO:0043535	regulation of blood vessel endothelial cell migration	2020-03-23	156/18670	0.000896322	0.00325542	0.000913613	VEGFA/AKT1/PTGS2	3
BP	GO:0048634	regulation of muscle organ development	2020-03-23	156/18670	0.000896322	0.00325542	0.000913613	EDN1/MAPK14/MAPK1	3
BP	GO:0031331	positive regulation of cellular catabolic process	2020-04-23	361/18670	0.000909953	0.00329995	0.00092611	EGF/AKT1/IL4/IL1B	4
BP	GO:0031570	DNA integrity checkpoint	2020-03-23	157/18670	0.00091305	0.00330124	0.000926471	CCND1/TP53/MAPK14	3
BP	GO:0043271	negative regulation of ion transport	2020-03-23	157/18670	0.00091305	0.00330124	0.000926471	MMP9/AKT1/PTGS2	3
BP	GO:0001654	eye development	2020-04-23	362/18670	0.000919369	0.0033191	0.000931484	JUN/EGFR/VEGFA/STAT3	4
BP	GO:0030111	regulation of Wnt signaling pathway	2020-04-23	363/18670	0.000928853	0.00334832	0.000939684	EGF/EGFR/ESR1/MAPK14	4
BP	GO:0032885	regulation of polysaccharide biosynthetic process	2020-02-23	37/18670	0.000941816	0.00335984	0.000942918	EGF/AKT1	2
BP	GO:0034405	response to fluid shear stress	2020-02-23	37/18670	0.000941816	0.00335984	0.000942918	AKT1/PTGS2	2
BP	GO:0038083	peptidyl-tyrosine autophosphorylation	2020-02-23	37/18670	0.000941816	0.00335984	0.000942918	EGFR/VEGFA	2
BP	GO:0043029	T cell homeostasis	2020-02-23	37/18670	0.000941816	0.00335984	0.000942918	CASP3/AKT1	2
BP	GO:0045923	positive regulation of fatty acid metabolic process	2020-02-23	37/18670	0.000941816	0.00335984	0.000942918	PTGS2/IL1B	2
BP	GO:0090050	positive regulation of cell migration involved in sprouting angiogenesis	2020-02-23	37/18670	0.000941816	0.00335984	0.000942918	VEGFA/PTGS2	2
BP	GO:2000273	positive regulation of signaling receptor activity	2020-02-23	37/18670	0.000941816	0.00335984	0.000942918	EGF/CCL2	2
BP	GO:0006869	lipid transport	2020-04-23	365/18670	0.000948029	0.003377	0.000947734	EGF/AKT1/EDN1/IL1B	4
BP	GO:0150063	visual system development	2020-04-23	366/18670	0.000957722	0.00340649	0.000956009	JUN/EGFR/VEGFA/STAT3	4
BP	GO:0006754	ATP biosynthetic process	2020-03-23	160/18670	0.000964423	0.00342022	0.000959863	TP53/IL4/STAT3	3
BP	GO:0030203	glycosaminoglycan metabolic process	2020-03-23	160/18670	0.000964423	0.00342022	0.000959863	EGF/AKT1/IL1B	3
BP	GO:0035967	cellular response to topologically incorrect protein	2020-03-23	161/18670	0.000981947	0.00347725	0.000975866	CCND1/CCL2/CXCL8	3
BP	GO:0046326	positive regulation of glucose import	2020-02-23	38/18670	0.000993395	0.00349211	0.000980038	AKT1/MAPK14	2
BP	GO:0046825	regulation of protein export from nucleus	2020-02-23	38/18670	0.000993395	0.00349211	0.000980038	TP53/IL1B	2
BP	GO:0048246	macrophage chemotaxis	2020-02-23	38/18670	0.000993395	0.00349211	0.000980038	CCL2/MAPK14	2
BP	GO:0060045	positive regulation of cardiac muscle cell proliferation	2020-02-23	38/18670	0.000993395	0.00349211	0.000980038	MAPK14/MAPK1	2
BP	GO:0060416	response to growth hormone	2020-02-23	38/18670	0.000993395	0.00349211	0.000980038	AKT1/STAT3	2
BP	GO:0015718	monocarboxylic acid transport	2020-03-23	162/18670	0.000999672	0.00350905	0.000984792	AKT1/EDN1/IL1B	3
BP	GO:0048880	sensory system development	2020-04-23	371/18670	0.00100724	0.00353047	0.000990803	JUN/EGFR/VEGFA/STAT3	4
BP	GO:0006633	fatty acid biosynthetic process	2020-03-23	164/18670	0.00103573	0.00361979	0.00101587	EDN1/PTGS2/IL1B	3
BP	GO:0007088	regulation of mitotic nuclear division	2020-03-23	164/18670	0.00103573	0.00361979	0.00101587	EGF/EDN1/IL1B	3
BP	GO:0060969	negative regulation of gene silencing	2020-02-23	39/18670	0.00104631	0.00365146	0.00102476	TP53/ESR1	2
BP	GO:1901568	fatty acid derivative metabolic process	2020-03-23	167/18670	0.00109135	0.00380313	0.00106732	EDN1/PTGS2/IL1B	3
BP	GO:0002369	T cell cytokine production	2020-02-23	40/18670	0.00110055	0.00380336	0.00106739	IL4/IL1B	2
BP	GO:0071470	cellular response to osmotic stress	2020-02-23	40/18670	0.00110055	0.00380336	0.00106739	CASP3/PTGS2	2
BP	GO:0071548	response to dexamethasone	2020-02-23	40/18670	0.00110055	0.00380336	0.00106739	EGFR/EDN1	2
BP	GO:0090184	positive regulation of kidney development	2020-02-23	40/18670	0.00110055	0.00380336	0.00106739	VEGFA/MYC	2
BP	GO:2000008	regulation of protein localization to cell surface	2020-02-23	40/18670	0.00110055	0.00380336	0.00106739	EGF/AKT1	2
BP	GO:0002696	positive regulation of leukocyte activation	2020-04-23	380/18670	0.00110089	0.00380336	0.00106739	AKT1/CCL2/IL4/IL1B	4
BP	GO:0051302	regulation of cell division	2020-03-23	168/18670	0.0011103	0.00382959	0.00107475	VEGFA/MYC/IL1B	3
BP	GO:0042176	regulation of protein catabolic process	2020-04-23	381/18670	0.00111166	0.00382959	0.00107475	EGF/EGFR/AKT1/IL1B	4
BP	GO:0051100	negative regulation of binding	2020-03-23	169/18670	0.00112946	0.00388533	0.00109039	MAPK8/JUN/AKT1	3
BP	GO:0051271	negative regulation of cellular component movement	2020-04-23	384/18670	0.00114442	0.0039312	0.00110327	AKT1/CCL2/IL4/STAT3	4
BP	GO:0006022	aminoglycan metabolic process	2020-03-23	170/18670	0.00114883	0.0039407	0.00110593	EGF/AKT1/IL1B	3
BP	GO:0050873	brown fat cell differentiation	2020-02-23	41/18670	0.00115613	0.00394887	0.00110822	MAPK14/PTGS2	2
BP	GO:0061028	establishment of endothelial barrier	2020-02-23	41/18670	0.00115613	0.00394887	0.00110822	VEGFA/IL1B	2
BP	GO:0090279	regulation of calcium ion import	2020-02-23	41/18670	0.00115613	0.00394887	0.00110822	EGF/CCL2	2
BP	GO:0009206	purine ribonucleoside triphosphate biosynthetic process	2020-03-23	171/18670	0.0011684	0.00398514	0.0011184	TP53/IL4/STAT3	3
BP	GO:0009145	purine nucleoside triphosphate biosynthetic process	2020-03-23	172/18670	0.00118819	0.00403549	0.00113253	TP53/IL4/STAT3	3
BP	GO:0030324	lung development	2020-03-23	172/18670	0.00118819	0.00403549	0.00113253	EGFR/VEGFA/MAPK1	3
BP	GO:0032874	positive regulation of stress-activated MAPK cascade	2020-03-23	172/18670	0.00118819	0.00403549	0.00113253	VEGFA/EDN1/IL1B	3
BP	GO:0070304	positive regulation of stress-activated protein kinase signaling cascade	2020-03-23	173/18670	0.00120819	0.00409763	0.00114997	VEGFA/EDN1/IL1B	3
BP	GO:0010959	regulation of metal ion transport	2020-04-23	394/18670	0.00125855	0.00424571	0.00119153	EGF/AKT1/CCL2/PTGS2	4
BP	GO:0050867	positive regulation of cell activation	2020-04-23	394/18670	0.00125855	0.00424571	0.00119153	AKT1/CCL2/IL4/IL1B	4
BP	GO:0006986	response to unfolded protein	2020-03-23	176/18670	0.00126946	0.00424571	0.00119153	CCND1/CCL2/CXCL8	3
BP	GO:0009408	response to heat	2020-03-23	176/18670	0.00126946	0.00424571	0.00119153	AKT1/MAPK1/PTGS2	3
BP	GO:0030323	respiratory tube development	2020-03-23	176/18670	0.00126946	0.00424571	0.00119153	EGFR/VEGFA/MAPK1	3
BP	GO:0051897	positive regulation of protein kinase B signaling	2020-03-23	176/18670	0.00126946	0.00424571	0.00119153	EGF/EGFR/ESR1	3
BP	GO:0010863	positive regulation of phospholipase C activity	2020-02-23	43/18670	0.00127124	0.00424571	0.00119153	EGFR/ESR1	2
BP	GO:0031279	regulation of cyclase activity	2020-02-23	43/18670	0.00127124	0.00424571	0.00119153	MAPK8/MAPK14	2
BP	GO:0032881	regulation of polysaccharide metabolic process	2020-02-23	43/18670	0.00127124	0.00424571	0.00119153	EGF/AKT1	2
BP	GO:0034198	cellular response to amino acid starvation	2020-02-23	43/18670	0.00127124	0.00424571	0.00119153	MAPK8/MAPK1	2
BP	GO:0071364	cellular response to epidermal growth factor stimulus	2020-02-23	43/18670	0.00127124	0.00424571	0.00119153	EGFR/AKT1	2
BP	GO:0040013	negative regulation of locomotion	2020-04-23	396/18670	0.0012823	0.0042767	0.00120023	AKT1/CCL2/IL4/STAT3	4
BP	GO:0009201	ribonucleoside triphosphate biosynthetic process	2020-03-23	177/18670	0.00129031	0.00429747	0.00120606	TP53/IL4/STAT3	3
BP	GO:1903532	positive regulation of secretion by cell	2020-04-23	399/18670	0.00131851	0.00436605	0.0012253	EGFR/EDN1/MAPK14/IL1B	4
BP	GO:0010876	lipid localization	2020-04-23	400/18670	0.00133074	0.00436605	0.0012253	EGF/AKT1/EDN1/IL1B	4
BP	GO:0010463	mesenchymal cell proliferation	2020-02-23	44/18670	0.00133078	0.00436605	0.0012253	VEGFA/MYC	2
BP	GO:0010828	positive regulation of glucose transmembrane transport	2020-02-23	44/18670	0.00133078	0.00436605	0.0012253	AKT1/MAPK14	2
BP	GO:0014002	astrocyte development	2020-02-23	44/18670	0.00133078	0.00436605	0.0012253	EGFR/IL1B	2
BP	GO:0030225	macrophage differentiation	2020-02-23	44/18670	0.00133078	0.00436605	0.0012253	MMP9/VEGFA	2
BP	GO:0045601	regulation of endothelial cell differentiation	2020-02-23	44/18670	0.00133078	0.00436605	0.0012253	VEGFA/IL1B	2
BP	GO:0070897	transcription preinitiation complex assembly	2020-02-23	44/18670	0.00133078	0.00436605	0.0012253	TP53/ESR1	2
BP	GO:1901028	regulation of mitochondrial outer membrane permeabilization involved in apoptotic signaling pathway	2020-02-23	44/18670	0.00133078	0.00436605	0.0012253	MAPK8/TP53	2
BP	GO:0008361	regulation of cell size	2020-03-23	179/18670	0.00133266	0.00436605	0.0012253	VEGFA/AKT1/EDN1	3
BP	GO:0048771	tissue remodeling	2020-03-23	179/18670	0.00133266	0.00436605	0.0012253	TP53/EGFR/MMP2	3
BP	GO:2001235	positive regulation of apoptotic signaling pathway	2020-03-23	179/18670	0.00133266	0.00436605	0.0012253	MAPK8/TP53/MMP9	3
BP	GO:0043534	blood vessel endothelial cell migration	2020-03-23	180/18670	0.00135416	0.00441846	0.00124001	VEGFA/AKT1/PTGS2	3
BP	GO:0071346	cellular response to interferon-gamma	2020-03-23	180/18670	0.00135416	0.00441846	0.00124001	TP53/CCL2/EDN1	3
BP	GO:1901796	regulation of signal transduction by p53 class mediator	2020-03-23	180/18670	0.00135416	0.00441846	0.00124001	TP53/AKT1/MAPK14	3
BP	GO:0002285	lymphocyte activation involved in immune response	2020-03-23	181/18670	0.00137588	0.00447115	0.0012548	TP53/IL4/STAT3	3
BP	GO:0010565	regulation of cellular ketone metabolic process	2020-03-23	181/18670	0.00137588	0.00447115	0.0012548	AKT1/PTGS2/IL1B	3
BP	GO:0022408	negative regulation of cell-cell adhesion	2020-03-23	181/18670	0.00137588	0.00447115	0.0012548	VEGFA/CASP3/AKT1	3
BP	GO:0032309	icosanoid secretion	2020-02-23	45/18670	0.00139164	0.00450412	0.00126405	EDN1/IL1B	2
BP	GO:0035987	endodermal cell differentiation	2020-02-23	45/18670	0.00139164	0.00450412	0.00126405	MMP9/MMP2	2
BP	GO:1900274	regulation of phospholipase C activity	2020-02-23	45/18670	0.00139164	0.00450412	0.00126405	EGFR/ESR1	2
BP	GO:0002040	sprouting angiogenesis	2020-03-23	183/18670	0.00141998	0.00457738	0.00128461	VEGFA/AKT1/PTGS2	3
BP	GO:0009127	purine nucleoside monophosphate biosynthetic process	2020-03-23	183/18670	0.00141998	0.00457738	0.00128461	TP53/IL4/STAT3	3
BP	GO:0009168	purine ribonucleoside monophosphate biosynthetic process	2020-03-23	183/18670	0.00141998	0.00457738	0.00128461	TP53/IL4/STAT3	3
BP	GO:0043409	negative regulation of MAPK cascade	2020-03-23	184/18670	0.00144235	0.00463677	0.00130128	AKT1/MYC/IL1B	3
BP	GO:0001754	eye photoreceptor cell differentiation	2020-02-23	46/18670	0.0014538	0.00463677	0.00130128	VEGFA/STAT3	2
BP	GO:0022602	ovulation cycle process	2020-02-23	46/18670	0.0014538	0.00463677	0.00130128	CASP3/ESR1	2
BP	GO:0030810	positive regulation of nucleotide biosynthetic process	2020-02-23	46/18670	0.0014538	0.00463677	0.00130128	IL4/STAT3	2
BP	GO:0032369	negative regulation of lipid transport	2020-02-23	46/18670	0.0014538	0.00463677	0.00130128	EGF/AKT1	2
BP	GO:0060711	labyrinthine layer development	2020-02-23	46/18670	0.0014538	0.00463677	0.00130128	AKT1/MAPK1	2
BP	GO:1900373	positive regulation of purine nucleotide biosynthetic process	2020-02-23	46/18670	0.0014538	0.00463677	0.00130128	IL4/STAT3	2
BP	GO:1990928	response to amino acid starvation	2020-02-23	46/18670	0.0014538	0.00463677	0.00130128	MAPK8/MAPK1	2
BP	GO:0007517	muscle organ development	2020-04-23	410/18670	0.00145747	0.00464231	0.00130284	FOS/EDN1/MAPK14/MAPK1	4
BP	GO:0007369	gastrulation	2020-03-23	185/18670	0.00146495	0.00465999	0.00130779	TP53/MMP9/MMP2	3
BP	GO:0010799	regulation of peptidyl-threonine phosphorylation	2020-02-23	47/18670	0.00151728	0.00477597	0.00134034	EGF/MAPK1	2
BP	GO:0030574	collagen catabolic process	2020-02-23	47/18670	0.00151728	0.00477597	0.00134034	MMP9/MMP2	2
BP	GO:0031952	regulation of protein autophosphorylation	2020-02-23	47/18670	0.00151728	0.00477597	0.00134034	JUN/VEGFA	2
BP	GO:0045646	regulation of erythrocyte differentiation	2020-02-23	47/18670	0.00151728	0.00477597	0.00134034	MAPK14/STAT3	2
BP	GO:0070231	T cell apoptotic process	2020-02-23	47/18670	0.00151728	0.00477597	0.00134034	TP53/AKT1	2
BP	GO:1900744	regulation of p38MAPK cascade	2020-02-23	47/18670	0.00151728	0.00477597	0.00134034	VEGFA/IL1B	2
BP	GO:1903580	positive regulation of ATP metabolic process	2020-02-23	47/18670	0.00151728	0.00477597	0.00134034	IL4/STAT3	2
BP	GO:2001239	regulation of extrinsic apoptotic signaling pathway in absence of ligand	2020-02-23	47/18670	0.00151728	0.00477597	0.00134034	AKT1/IL1B	2
BP	GO:0006367	transcription initiation from RNA polymerase II promoter	2020-03-23	188/18670	0.00153409	0.00481001	0.0013499	CCND1/TP53/ESR1	3
BP	GO:0009142	nucleoside triphosphate biosynthetic process	2020-03-23	188/18670	0.00153409	0.00481001	0.0013499	TP53/IL4/STAT3	3
BP	GO:0051783	regulation of nuclear division	2020-03-23	188/18670	0.00153409	0.00481001	0.0013499	EGF/EDN1/IL1B	3
BP	GO:0019362	pyridine nucleotide metabolic process	2020-03-23	189/18670	0.00155758	0.00487099	0.00136701	TP53/PTGS2/STAT3	3
BP	GO:0046496	nicotinamide nucleotide metabolic process	2020-03-23	189/18670	0.00155758	0.00487099	0.00136701	TP53/PTGS2/STAT3	3
BP	GO:0002762	negative regulation of myeloid leukocyte differentiation	2020-02-23	48/18670	0.00158207	0.00489668	0.00137422	IL4/MYC	2
BP	GO:0007595	lactation	2020-02-23	48/18670	0.00158207	0.00489668	0.00137422	CCND1/VEGFA	2
BP	GO:0042059	negative regulation of epidermal growth factor receptor signaling pathway	2020-02-23	48/18670	0.00158207	0.00489668	0.00137422	EGF/EGFR	2
BP	GO:0045912	negative regulation of carbohydrate metabolic process	2020-02-23	48/18670	0.00158207	0.00489668	0.00137422	TP53/STAT3	2
BP	GO:0045933	positive regulation of muscle contraction	2020-02-23	48/18670	0.00158207	0.00489668	0.00137422	EDN1/PTGS2	2
BP	GO:0060324	face development	2020-02-23	48/18670	0.00158207	0.00489668	0.00137422	MAPK1/MMP2	2
BP	GO:0101023	vascular endothelial cell proliferation	2020-02-23	48/18670	0.00158207	0.00489668	0.00137422	CCL2/STAT3	2
BP	GO:1905562	regulation of vascular endothelial cell proliferation	2020-02-23	48/18670	0.00158207	0.00489668	0.00137422	CCL2/STAT3	2
BP	GO:0009896	positive regulation of catabolic process	2020-04-23	423/18670	0.00163458	0.00505273	0.00141801	EGF/AKT1/IL4/IL1B	4
BP	GO:0002686	negative regulation of leukocyte migration	2020-02-23	49/18670	0.00164815	0.00507514	0.0014243	AKT1/CCL2	2
BP	GO:0071715	icosanoid transport	2020-02-23	49/18670	0.00164815	0.00507514	0.0014243	EDN1/IL1B	2
BP	GO:1901571	fatty acid derivative transport	2020-02-23	49/18670	0.00164815	0.00507514	0.0014243	EDN1/IL1B	2
BP	GO:0072524	pyridine-containing compound metabolic process	2020-03-23	195/18670	0.00170331	0.00523828	0.00147009	TP53/PTGS2/STAT3	3
BP	GO:0051047	positive regulation of secretion	2020-04-23	428/18670	0.00170654	0.00524153	0.001471	EGFR/EDN1/MAPK14/IL1B	4
BP	GO:0001706	endoderm formation	2020-02-23	50/18670	0.00171554	0.00524242	0.00147125	MMP9/MMP2	2
BP	GO:0032873	negative regulation of stress-activated MAPK cascade	2020-02-23	50/18670	0.00171554	0.00524242	0.00147125	AKT1/MYC	2
BP	GO:0070303	negative regulation of stress-activated protein kinase signaling cascade	2020-02-23	50/18670	0.00171554	0.00524242	0.00147125	AKT1/MYC	2
BP	GO:1903793	positive regulation of anion transport	2020-02-23	50/18670	0.00171554	0.00524242	0.00147125	EDN1/IL1B	2
BP	GO:0071897	DNA biosynthetic process	2020-03-23	196/18670	0.0017284	0.00527502	0.0014804	TP53/MAPK1/MYC	3
BP	GO:0009156	ribonucleoside monophosphate biosynthetic process	2020-03-23	197/18670	0.00175372	0.00533876	0.00149829	TP53/IL4/STAT3	3
BP	GO:0010952	positive regulation of peptidase activity	2020-03-23	197/18670	0.00175372	0.00533876	0.00149829	MAPK14/MYC/STAT3	3
BP	GO:0031099	regeneration	2020-03-23	198/18670	0.00177927	0.00539609	0.00151438	JUN/CCND1/EGFR	3
BP	GO:0046890	regulation of lipid biosynthetic process	2020-03-23	198/18670	0.00177927	0.00539609	0.00151438	AKT1/PTGS2/IL1B	3
BP	GO:0060541	respiratory system development	2020-03-23	198/18670	0.00177927	0.00539609	0.00151438	EGFR/VEGFA/MAPK1	3
BP	GO:0007179	transforming growth factor beta receptor signaling pathway	2020-03-23	199/18670	0.00180506	0.00545368	0.00153054	FOS/JUN/TP53	3
BP	GO:0034341	response to interferon-gamma	2020-03-23	199/18670	0.00180506	0.00545368	0.00153054	TP53/CCL2/EDN1	3
BP	GO:0035966	response to topologically incorrect protein	2020-03-23	199/18670	0.00180506	0.00545368	0.00153054	CCND1/CCL2/CXCL8	3
BP	GO:0060249	anatomical structure homeostasis	2020-04-23	437/18670	0.00184161	0.00555715	0.00155958	EGFR/VEGFA/MAPK1/MYC	4
BP	GO:2000179	positive regulation of neural precursor cell proliferation	2020-02-23	52/18670	0.00185421	0.00558816	0.00156828	EGF/VEGFA	2
BP	GO:0019932	second-messenger-mediated signaling	2020-04-23	439/18670	0.00187261	0.00563656	0.00158186	EGFR/VEGFA/CXCL8/EDN1	4
BP	GO:1901185	negative regulation of ERBB signaling pathway	2020-02-23	53/18670	0.00192548	0.00578126	0.00162247	EGF/EGFR	2
BP	GO:1905517	macrophage migration	2020-02-23	53/18670	0.00192548	0.00578126	0.00162247	CCL2/MAPK14	2
BP	GO:0034764	positive regulation of transmembrane transport	2020-03-23	204/18670	0.00193751	0.00581011	0.00163057	AKT1/CCL2/MAPK14	3
BP	GO:0002720	positive regulation of cytokine production involved in immune response	2020-02-23	54/18670	0.00199805	0.00595457	0.00167111	MAPK14/IL1B	2
BP	GO:0002763	positive regulation of myeloid leukocyte differentiation	2020-02-23	54/18670	0.00199805	0.00595457	0.00167111	FOS/JUN	2
BP	GO:0050994	regulation of lipid catabolic process	2020-02-23	54/18670	0.00199805	0.00595457	0.00167111	AKT1/IL1B	2
BP	GO:0097345	mitochondrial outer membrane permeabilization	2020-02-23	54/18670	0.00199805	0.00595457	0.00167111	MAPK8/TP53	2
BP	GO:1904645	response to amyloid-beta	2020-02-23	54/18670	0.00199805	0.00595457	0.00167111	MMP9/MMP2	2
BP	GO:0002064	epithelial cell development	2020-03-23	207/18670	0.00201982	0.0060046	0.00168515	VEGFA/ESR1/IL1B	3
BP	GO:0006733	oxidoreduction coenzyme metabolic process	2020-03-23	207/18670	0.00201982	0.0060046	0.00168515	TP53/PTGS2/STAT3	3
BP	GO:0009124	nucleoside monophosphate biosynthetic process	2020-03-23	208/18670	0.00204774	0.00607259	0.00170423	TP53/IL4/STAT3	3
BP	GO:0050670	regulation of lymphocyte proliferation	2020-03-23	208/18670	0.00204774	0.00607259	0.00170423	CASP3/IL4/IL1B	3
BP	GO:0001541	ovarian follicle development	2020-02-23	55/18670	0.00207189	0.00611094	0.00171499	VEGFA/ESR1	2
BP	GO:0002090	regulation of receptor internalization	2020-02-23	55/18670	0.00207189	0.00611094	0.00171499	EGF/VEGFA	2
BP	GO:0010823	negative regulation of mitochondrion organization	2020-02-23	55/18670	0.00207189	0.00611094	0.00171499	TP53/AKT1	2
BP	GO:0042304	regulation of fatty acid biosynthetic process	2020-02-23	55/18670	0.00207189	0.00611094	0.00171499	PTGS2/IL1B	2
BP	GO:0006006	glucose metabolic process	2020-03-23	209/18670	0.00207589	0.00611094	0.00171499	TP53/AKT1/MAPK14	3
BP	GO:0032944	regulation of mononuclear cell proliferation	2020-03-23	209/18670	0.00207589	0.00611094	0.00171499	CASP3/IL4/IL1B	3
BP	GO:0016570	histone modification	2020-04-23	454/18670	0.00211682	0.00622381	0.00174667	MAPK8/TP53/VEGFA/IL1B	4
BP	GO:0010332	response to gamma radiation	2020-02-23	56/18670	0.00214702	0.00628958	0.00176513	TP53/MYC	2
BP	GO:0060688	regulation of morphogenesis of a branching structure	2020-02-23	56/18670	0.00214702	0.00628958	0.00176513	VEGFA/ESR1	2
BP	GO:1903078	positive regulation of protein localization to plasma membrane	2020-02-23	56/18670	0.00214702	0.00628958	0.00176513	EGFR/AKT1	2
BP	GO:0045732	positive regulation of protein catabolic process	2020-03-23	214/18670	0.00222031	0.00645842	0.00181251	EGF/AKT1/IL1B	3
BP	GO:2001020	regulation of response to DNA damage stimulus	2020-03-23	214/18670	0.00222031	0.00645842	0.00181251	TP53/EGFR/MYC	3
BP	GO:0042743	hydrogen peroxide metabolic process	2020-02-23	57/18670	0.00222343	0.00645842	0.00181251	EGFR/STAT3	2
BP	GO:0045981	positive regulation of nucleotide metabolic process	2020-02-23	57/18670	0.00222343	0.00645842	0.00181251	IL4/STAT3	2
BP	GO:0060043	regulation of cardiac muscle cell proliferation	2020-02-23	57/18670	0.00222343	0.00645842	0.00181251	MAPK14/MAPK1	2
BP	GO:0071398	cellular response to fatty acid	2020-02-23	57/18670	0.00222343	0.00645842	0.00181251	AKT1/EDN1	2
BP	GO:1900544	positive regulation of purine nucleotide metabolic process	2020-02-23	57/18670	0.00222343	0.00645842	0.00181251	IL4/STAT3	2
BP	GO:0070374	positive regulation of ERK1 and ERK2 cascade	2020-03-23	215/18670	0.00224992	0.00652748	0.0018319	JUN/EGFR/CCL2	3
BP	GO:0000075	cell cycle checkpoint	2020-03-23	216/18670	0.00227978	0.00659821	0.00185175	CCND1/TP53/MAPK14	3
BP	GO:0002699	positive regulation of immune effector process	2020-03-23	216/18670	0.00227978	0.00659821	0.00185175	IL4/MAPK14/IL1B	3
BP	GO:0071385	cellular response to glucocorticoid stimulus	2020-02-23	58/18670	0.00230112	0.006644	0.0018646	EGFR/EDN1	2
BP	GO:1903749	positive regulation of establishment of protein localization to mitochondrion	2020-02-23	58/18670	0.00230112	0.006644	0.0018646	MAPK8/TP53	2
BP	GO:0043393	regulation of protein binding	2020-03-23	217/18670	0.00230989	0.00666133	0.00186946	MAPK8/MMP9/AKT1	3
BP	GO:0019722	calcium-mediated signaling	2020-03-23	218/18670	0.00234024	0.0067408	0.00189176	EGFR/CXCL8/EDN1	3
BP	GO:0043254	regulation of protein complex assembly	2020-04-23	467/18670	0.00234569	0.00674843	0.0018939	JUN/TP53/VEGFA/ESR1	4
BP	GO:0048762	mesenchymal cell differentiation	2020-03-23	219/18670	0.00237084	0.00679862	0.00190799	EDN1/MAPK1/IL1B	3
BP	GO:0001658	branching involved in ureteric bud morphogenesis	2020-02-23	59/18670	0.00238008	0.00679862	0.00190799	VEGFA/MYC	2
BP	GO:0001885	endothelial cell development	2020-02-23	59/18670	0.00238008	0.00679862	0.00190799	VEGFA/IL1B	2
BP	GO:0010518	positive regulation of phospholipase activity	2020-02-23	59/18670	0.00238008	0.00679862	0.00190799	EGFR/ESR1	2
BP	GO:0043388	positive regulation of DNA binding	2020-02-23	59/18670	0.00238008	0.00679862	0.00190799	EGF/MMP9	2
BP	GO:2000351	regulation of endothelial cell apoptotic process	2020-02-23	59/18670	0.00238008	0.00679862	0.00190799	CCL2/IL4	2
BP	GO:0002526	acute inflammatory response	2020-03-23	220/18670	0.0024017	0.00685223	0.00192303	PTGS2/IL1B/STAT3	3
BP	GO:0046324	regulation of glucose import	2020-02-23	60/18670	0.00246031	0.00700287	0.00196531	AKT1/MAPK14	2
BP	GO:1902110	positive regulation of mitochondrial membrane permeability involved in apoptotic process	2020-02-23	60/18670	0.00246031	0.00700287	0.00196531	MAPK8/TP53	2
BP	GO:0070663	regulation of leukocyte proliferation	2020-03-23	222/18670	0.00246414	0.0070055	0.00196605	CASP3/IL4/IL1B	3
BP	GO:0016569	covalent chromatin modification	2020-04-23	474/18670	0.00247579	0.00703031	0.00197301	MAPK8/TP53/VEGFA/IL1B	4
BP	GO:0097191	extrinsic apoptotic signaling pathway	2020-03-23	224/18670	0.0025276	0.00716707	0.00201139	CASP3/AKT1/IL1B	3
BP	GO:0007405	neuroblast proliferation	2020-02-23	61/18670	0.00254181	0.00716707	0.00201139	TP53/VEGFA	2
BP	GO:0030888	regulation of B cell proliferation	2020-02-23	61/18670	0.00254181	0.00716707	0.00201139	CASP3/IL4	2
BP	GO:0032370	positive regulation of lipid transport	2020-02-23	61/18670	0.00254181	0.00716707	0.00201139	EDN1/IL1B	2
BP	GO:0071384	cellular response to corticosteroid stimulus	2020-02-23	61/18670	0.00254181	0.00716707	0.00201139	EGFR/EDN1	2
BP	GO:1905953	negative regulation of lipid localization	2020-02-23	61/18670	0.00254181	0.00716707	0.00201139	EGF/AKT1	2
BP	GO:0002260	lymphocyte homeostasis	2020-02-23	62/18670	0.00262457	0.00738315	0.00207203	CASP3/AKT1	2
BP	GO:1902686	mitochondrial outer membrane permeabilization involved in programmed cell death	2020-02-23	62/18670	0.00262457	0.00738315	0.00207203	MAPK8/TP53	2
BP	GO:0034248	regulation of cellular amide metabolic process	2020-04-23	483/18670	0.0026503	0.00744682	0.0020899	CASP3/AKT1/MAPK1/STAT3	4
BP	GO:0031571	mitotic G1 DNA damage checkpoint	2020-02-23	63/18670	0.0027086	0.00755771	0.00212102	CCND1/TP53	2
BP	GO:0034394	protein localization to cell surface	2020-02-23	63/18670	0.0027086	0.00755771	0.00212102	EGF/AKT1	2
BP	GO:0044819	mitotic G1/S transition checkpoint	2020-02-23	63/18670	0.0027086	0.00755771	0.00212102	CCND1/TP53	2
BP	GO:0046530	photoreceptor cell differentiation	2020-02-23	63/18670	0.0027086	0.00755771	0.00212102	VEGFA/STAT3	2
BP	GO:1904377	positive regulation of protein localization to cell periphery	2020-02-23	63/18670	0.0027086	0.00755771	0.00212102	EGFR/AKT1	2
BP	GO:2000401	regulation of lymphocyte migration	2020-02-23	63/18670	0.0027086	0.00755771	0.00212102	AKT1/CCL2	2
BP	GO:0009743	response to carbohydrate	2020-03-23	230/18670	0.00272403	0.00759196	0.00213064	CASP3/PTGS2/IL1B	3
BP	GO:0035794	positive regulation of mitochondrial membrane permeability	2020-02-23	64/18670	0.00279388	0.00774185	0.0021727	MAPK8/TP53	2
BP	GO:0044783	G1 DNA damage checkpoint	2020-02-23	64/18670	0.00279388	0.00774185	0.0021727	CCND1/TP53	2
BP	GO:0045670	regulation of osteoclast differentiation	2020-02-23	64/18670	0.00279388	0.00774185	0.0021727	FOS/IL4	2
BP	GO:1903672	positive regulation of sprouting angiogenesis	2020-02-23	64/18670	0.00279388	0.00774185	0.0021727	VEGFA/PTGS2	2
BP	GO:2000378	negative regulation of reactive oxygen species metabolic process	2020-02-23	64/18670	0.00279388	0.00774185	0.0021727	TP53/STAT3	2
BP	GO:0006940	regulation of smooth muscle contraction	2020-02-23	65/18670	0.00288042	0.0079542	0.00223229	EDN1/PTGS2	2
BP	GO:0060675	ureteric bud morphogenesis	2020-02-23	65/18670	0.00288042	0.0079542	0.00223229	VEGFA/MYC	2
BP	GO:0072577	endothelial cell apoptotic process	2020-02-23	65/18670	0.00288042	0.0079542	0.00223229	CCL2/IL4	2
BP	GO:0006469	negative regulation of protein kinase activity	2020-03-23	235/18670	0.00289476	0.00798463	0.00224083	CASP3/AKT1/IL1B	3
BP	GO:0042119	neutrophil activation	2020-04-23	498/18670	0.00295978	0.00812212	0.00227942	MMP9/CXCL8/MAPK14/MAPK1	4
BP	GO:0043122	regulation of I-kappaB kinase/NF-kappaB signaling	2020-03-23	237/18670	0.00296486	0.00812212	0.00227942	AKT1/ESR1/IL1B	3
BP	GO:0046888	negative regulation of hormone secretion	2020-02-23	66/18670	0.00296822	0.00812212	0.00227942	EDN1/IL1B	2
BP	GO:0072171	mesonephric tubule morphogenesis	2020-02-23	66/18670	0.00296822	0.00812212	0.00227942	VEGFA/MYC	2
BP	GO:1902108	regulation of mitochondrial membrane permeability involved in apoptotic process	2020-02-23	66/18670	0.00296822	0.00812212	0.00227942	MAPK8/TP53	2
BP	GO:1905207	regulation of cardiocyte differentiation	2020-02-23	66/18670	0.00296822	0.00812212	0.00227942	EGFR/EDN1	2
BP	GO:1905710	positive regulation of membrane permeability	2020-02-23	66/18670	0.00296822	0.00812212	0.00227942	MAPK8/TP53	2
BP	GO:0051048	negative regulation of secretion	2020-03-23	238/18670	0.00300031	0.00820061	0.00230145	EGF/EDN1/IL1B	3
BP	GO:0042108	positive regulation of cytokine biosynthetic process	2020-02-23	67/18670	0.00305726	0.00832792	0.00233718	IL1B/STAT3	2
BP	GO:0060038	cardiac muscle cell proliferation	2020-02-23	67/18670	0.00305726	0.00832792	0.00233718	MAPK14/MAPK1	2
BP	GO:2000573	positive regulation of DNA biosynthetic process	2020-02-23	67/18670	0.00305726	0.00832792	0.00233718	MAPK1/MYC	2
BP	GO:0030217	T cell differentiation	2020-03-23	240/18670	0.00307198	0.00835856	0.00234578	TP53/IL4/STAT3	3
BP	GO:0046323	glucose import	2020-02-23	68/18670	0.00314755	0.00852565	0.00239267	AKT1/MAPK14	2
BP	GO:0050918	positive chemotaxis	2020-02-23	68/18670	0.00314755	0.00852565	0.00239267	VEGFA/CXCL8	2
BP	GO:0071230	cellular response to amino acid stimulus	2020-02-23	68/18670	0.00314755	0.00852565	0.00239267	EGFR/MMP2	2
BP	GO:0071242	cellular response to ammonium ion	2020-02-23	68/18670	0.00314755	0.00852565	0.00239267	CASP3/MAPK1	2
BP	GO:0070227	lymphocyte apoptotic process	2020-02-23	69/18670	0.00323908	0.00876373	0.00245948	TP53/AKT1	2
BP	GO:0010517	regulation of phospholipase activity	2020-02-23	70/18670	0.00333186	0.00897441	0.00251861	EGFR/ESR1	2
BP	GO:0050766	positive regulation of phagocytosis	2020-02-23	70/18670	0.00333186	0.00897441	0.00251861	CCL2/IL1B	2
BP	GO:0060395	SMAD protein signal transduction	2020-02-23	70/18670	0.00333186	0.00897441	0.00251861	FOS/JUN	2
BP	GO:0072091	regulation of stem cell proliferation	2020-02-23	70/18670	0.00333186	0.00897441	0.00251861	TP53/VEGFA	2
BP	GO:0042180	cellular ketone metabolic process	2020-03-23	248/18670	0.00336924	0.00905483	0.00254118	AKT1/PTGS2/IL1B	3
BP	GO:1901991	negative regulation of mitotic cell cycle phase transition	2020-03-23	248/18670	0.00336924	0.00905483	0.00254118	CCND1/TP53/CCL2	3
BP	GO:0019318	hexose metabolic process	2020-03-23	249/18670	0.0034076	0.0091477	0.00256724	TP53/AKT1/MAPK14	3
BP	GO:0042531	positive regulation of tyrosine phosphorylation of STAT protein	2020-02-23	71/18670	0.00342587	0.00917631	0.00257527	IL4/STAT3	2
BP	GO:0071479	cellular response to ionizing radiation	2020-02-23	71/18670	0.00342587	0.00917631	0.00257527	TP53/MAPK14	2
BP	GO:0030072	peptide hormone secretion	2020-03-23	250/18670	0.00344622	0.00921032	0.00258482	EGFR/EDN1/IL1B	3
BP	GO:0071383	cellular response to steroid hormone stimulus	2020-03-23	250/18670	0.00344622	0.00921032	0.00258482	EGFR/ESR1/EDN1	3
BP	GO:0006305	DNA alkylation	2020-02-23	72/18670	0.00352112	0.00934825	0.00262353	FOS/MYC	2
BP	GO:0006306	DNA methylation	2020-02-23	72/18670	0.00352112	0.00934825	0.00262353	FOS/MYC	2
BP	GO:0050805	negative regulation of synaptic transmission	2020-02-23	72/18670	0.00352112	0.00934825	0.00262353	PTGS2/IL1B	2
BP	GO:0051155	positive regulation of striated muscle cell differentiation	2020-02-23	72/18670	0.00352112	0.00934825	0.00262353	EDN1/MAPK14	2
BP	GO:0060193	positive regulation of lipase activity	2020-02-23	72/18670	0.00352112	0.00934825	0.00262353	EGFR/ESR1	2
BP	GO:1903747	regulation of establishment of protein localization to mitochondrion	2020-02-23	72/18670	0.00352112	0.00934825	0.00262353	MAPK8/TP53	2
BP	GO:0051924	regulation of calcium ion transport	2020-03-23	254/18670	0.00360342	0.00955621	0.00268189	EGF/CCL2/PTGS2	3
BP	GO:0006801	superoxide metabolic process	2020-02-23	73/18670	0.00361761	0.00957274	0.00268653	EGFR/EDN1	2
BP	GO:0031100	animal organ regeneration	2020-02-23	73/18670	0.00361761	0.00957274	0.00268653	CCND1/EGFR	2
BP	GO:0006839	mitochondrial transport	2020-03-23	256/18670	0.00368365	0.0097368	0.00273257	MAPK8/TP53/STAT3	3
BP	GO:0072078	nephron tubule morphogenesis	2020-02-23	74/18670	0.00371532	0.00980974	0.00275304	VEGFA/MYC	2
BP	GO:0033673	negative regulation of kinase activity	2020-03-23	257/18670	0.00372417	0.00982234	0.00275658	CASP3/AKT1/IL1B	3
BP	GO:0003007	heart morphogenesis	2020-03-23	259/18670	0.00380604	0.0100273	0.00281409	JUN/TP53/VEGFA	3
BP	GO:0009108	coenzyme biosynthetic process	2020-03-23	261/18670	0.003889	0.0102347	0.00287229	TP53/PTGS2/STAT3	3
BP	GO:0007492	endoderm development	2020-02-23	76/18670	0.00391442	0.0102679	0.00288161	MMP9/MMP2	2
BP	GO:0019674	NAD metabolic process	2020-02-23	76/18670	0.00391442	0.0102679	0.00288161	TP53/PTGS2	2
BP	GO:0072088	nephron epithelium morphogenesis	2020-02-23	76/18670	0.00391442	0.0102679	0.00288161	VEGFA/MYC	2
BP	GO:0140014	mitotic nuclear division	2020-03-23	264/18670	0.00401552	0.0105109	0.00294982	EGF/EDN1/IL1B	3
BP	GO:0061418	regulation of transcription from RNA polymerase II promoter in response to hypoxia	2020-02-23	77/18670	0.0040158	0.0105109	0.00294982	TP53/VEGFA	2
BP	GO:0046883	regulation of hormone secretion	2020-03-23	266/18670	0.00410125	0.0107212	0.00300883	EGFR/EDN1/IL1B	3
BP	GO:0000271	polysaccharide biosynthetic process	2020-02-23	78/18670	0.0041184	0.0107212	0.00300883	EGF/AKT1	2
BP	GO:0061333	renal tubule morphogenesis	2020-02-23	78/18670	0.0041184	0.0107212	0.00300883	VEGFA/MYC	2
BP	GO:0072028	nephron morphogenesis	2020-02-23	78/18670	0.0041184	0.0107212	0.00300883	VEGFA/MYC	2
BP	GO:0090398	cellular senescence	2020-02-23	78/18670	0.0041184	0.0107212	0.00300883	TP53/MAPK14	2
BP	GO:0072331	signal transduction by p53 class mediator	2020-03-23	267/18670	0.00414453	0.0107659	0.00302139	TP53/AKT1/MAPK14	3
BP	GO:1901988	negative regulation of cell cycle phase transition	2020-03-23	267/18670	0.00414453	0.0107659	0.00302139	CCND1/TP53/CCL2	3
BP	GO:0050714	positive regulation of protein secretion	2020-03-23	268/18670	0.00418809	0.0108674	0.00304986	EGFR/MAPK14/IL1B	3
BP	GO:0003151	outflow tract morphogenesis	2020-02-23	79/18670	0.00422222	0.0109324	0.0030681	JUN/VEGFA	2
BP	GO:0006110	regulation of glycolytic process	2020-02-23	79/18670	0.00422222	0.0109324	0.0030681	TP53/STAT3	2
BP	GO:0007249	I-kappaB kinase/NF-kappaB signaling	2020-03-23	269/18670	0.00423194	0.0109458	0.00307186	AKT1/ESR1/IL1B	3
BP	GO:0045165	cell fate commitment	2020-03-23	270/18670	0.00427606	0.011048	0.00310055	TP53/CASP3/STAT3	3
BP	GO:0022617	extracellular matrix disassembly	2020-02-23	80/18670	0.00432725	0.0111563	0.00313095	MMP9/MMP2	2
BP	GO:0070509	calcium ion import	2020-02-23	80/18670	0.00432725	0.0111563	0.00313095	EGF/CCL2	2
BP	GO:0014032	neural crest cell development	2020-02-23	81/18670	0.00443348	0.0113936	0.00319755	EDN1/MAPK1	2
BP	GO:0030811	regulation of nucleotide catabolic process	2020-02-23	81/18670	0.00443348	0.0113936	0.00319755	TP53/STAT3	2
BP	GO:0032204	regulation of telomere maintenance	2020-02-23	81/18670	0.00443348	0.0113936	0.00319755	MAPK1/MYC	2
BP	GO:0006260	DNA replication	2020-03-23	274/18670	0.00445537	0.0114377	0.0032099	JUN/TP53/EGFR	3
BP	GO:0090049	regulation of cell migration involved in sprouting angiogenesis	2020-02-23	82/18670	0.00454093	0.0116325	0.00326459	VEGFA/PTGS2	2
BP	GO:1905954	positive regulation of lipid localization	2020-02-23	82/18670	0.00454093	0.0116325	0.00326459	EDN1/IL1B	2
BP	GO:0001822	kidney development	2020-03-23	278/18670	0.00463921	0.0118716	0.0033317	MMP9/VEGFA/MYC	3
BP	GO:0042509	regulation of tyrosine phosphorylation of STAT protein	2020-02-23	83/18670	0.00464957	0.0118729	0.00333206	IL4/STAT3	2
BP	GO:0045913	positive regulation of carbohydrate metabolic process	2020-02-23	83/18670	0.00464957	0.0118729	0.00333206	EGF/AKT1	2
BP	GO:0009152	purine ribonucleotide biosynthetic process	2020-03-23	280/18670	0.00473283	0.0120727	0.00338814	TP53/IL4/STAT3	3
BP	GO:0002718	regulation of cytokine production involved in immune response	2020-02-23	84/18670	0.00475942	0.0121149	0.00339997	MAPK14/IL1B	2
BP	GO:0050886	endocrine process	2020-02-23	84/18670	0.00475942	0.0121149	0.00339997	EDN1/IL1B	2
BP	GO:0014031	mesenchymal cell development	2020-02-23	85/18670	0.00487047	0.0123709	0.00347183	EDN1/MAPK1	2
BP	GO:0048864	stem cell development	2020-02-23	85/18670	0.00487047	0.0123709	0.00347183	EDN1/MAPK1	2
BP	GO:0016579	protein deubiquitination	2020-03-23	283/18670	0.00487543	0.0123709	0.00347183	TP53/ESR1/MYC	3
BP	GO:0031647	regulation of protein stability	2020-03-23	284/18670	0.00492353	0.0124799	0.00350239	TP53/CASP3/MAPK1	3
BP	GO:0001776	leukocyte homeostasis	2020-02-23	86/18670	0.00498271	0.0125901	0.00353333	CASP3/AKT1	2
BP	GO:0007260	tyrosine phosphorylation of STAT protein	2020-02-23	86/18670	0.00498271	0.0125901	0.00353333	IL4/STAT3	2
BP	GO:0048013	ephrin receptor signaling pathway	2020-02-23	86/18670	0.00498271	0.0125901	0.00353333	MMP9/MMP2	2
BP	GO:0002440	production of molecular mediator of immune response	2020-03-23	286/18670	0.00502061	0.0126461	0.00354903	IL4/MAPK14/IL1B	3
BP	GO:0044262	cellular carbohydrate metabolic process	2020-03-23	286/18670	0.00502061	0.0126461	0.00354903	TP53/AKT1/STAT3	3
BP	GO:0060828	regulation of canonical Wnt signaling pathway	2020-03-23	286/18670	0.00502061	0.0126461	0.00354903	EGF/EGFR/MAPK14	3
BP	GO:0006112	energy reserve metabolic process	2020-02-23	87/18670	0.00509614	0.0128095	0.00359491	AKT1/MYC	2
BP	GO:0051781	positive regulation of cell division	2020-02-23	87/18670	0.00509614	0.0128095	0.00359491	VEGFA/IL1B	2
BP	GO:0002793	positive regulation of peptide secretion	2020-03-23	288/18670	0.00511885	0.0128398	0.0036034	EGFR/MAPK14/IL1B	3
BP	GO:0071824	protein-DNA complex subunit organization	2020-03-23	288/18670	0.00511885	0.0128398	0.0036034	TP53/ESR1/MYC	3
BP	GO:0007162	negative regulation of cell adhesion	2020-03-23	289/18670	0.0051684	0.0129506	0.0036345	VEGFA/CASP3/AKT1	3
BP	GO:0034103	regulation of tissue remodeling	2020-02-23	88/18670	0.00521076	0.0130161	0.00365288	TP53/EGFR	2
BP	GO:0043470	regulation of carbohydrate catabolic process	2020-02-23	88/18670	0.00521076	0.0130161	0.00365288	TP53/STAT3	2
BP	GO:1904035	regulation of epithelial cell apoptotic process	2020-02-23	88/18670	0.00521076	0.0130161	0.00365288	CCL2/IL4	2
BP	GO:0005996	monosaccharide metabolic process	2020-03-23	292/18670	0.00531881	0.0132504	0.00371864	TP53/AKT1/MAPK14	3
BP	GO:0090287	regulation of cellular response to growth factor stimulus	2020-03-23	292/18670	0.00531881	0.0132504	0.00371864	TP53/VEGFA/IL1B	3
BP	GO:0046427	positive regulation of JAK-STAT cascade	2020-02-23	89/18670	0.00532657	0.0132504	0.00371864	IL4/STAT3	2
BP	GO:0055013	cardiac muscle cell development	2020-02-23	89/18670	0.00532657	0.0132504	0.00371864	VEGFA/EDN1	2
BP	GO:0009260	ribonucleotide biosynthetic process	2020-03-23	293/18670	0.00536953	0.0133297	0.0037409	TP53/IL4/STAT3	3
BP	GO:0072001	renal system development	2020-03-23	293/18670	0.00536953	0.0133297	0.0037409	MMP9/VEGFA/MYC	3
BP	GO:0014033	neural crest cell differentiation	2020-02-23	90/18670	0.00544357	0.0134857	0.00378468	EDN1/MAPK1	2
BP	GO:0071674	mononuclear cell migration	2020-02-23	90/18670	0.00544357	0.0134857	0.00378468	CCL2/MAPK14	2
BP	GO:0050768	negative regulation of neurogenesis	2020-03-23	295/18670	0.00547185	0.0135418	0.00380043	TP53/IL1B/STAT3	3
BP	GO:0045638	negative regulation of myeloid cell differentiation	2020-02-23	91/18670	0.00556174	0.0137361	0.00385494	IL4/MYC	2
BP	GO:0051899	membrane depolarization	2020-02-23	91/18670	0.00556174	0.0137361	0.00385494	JUN/EDN1	2
BP	GO:0070646	protein modification by small protein removal	2020-03-23	299/18670	0.00568002	0.0139878	0.00392558	TP53/ESR1/MYC	3
BP	GO:0045833	negative regulation of lipid metabolic process	2020-02-23	92/18670	0.00568109	0.0139878	0.00392558	AKT1/IL1B	2
BP	GO:1904894	positive regulation of STAT cascade	2020-02-23	92/18670	0.00568109	0.0139878	0.00392558	IL4/STAT3	2
BP	GO:0006164	purine nucleotide biosynthetic process	2020-03-23	300/18670	0.00573281	0.0140863	0.00395323	TP53/IL4/STAT3	3
BP	GO:0046390	ribose phosphate biosynthetic process	2020-03-23	300/18670	0.00573281	0.0140863	0.00395323	TP53/IL4/STAT3	3
BP	GO:0072080	nephron tubule development	2020-02-23	93/18670	0.00580162	0.0142264	0.00399254	VEGFA/MYC	2
BP	GO:1901655	cellular response to ketone	2020-02-23	93/18670	0.00580162	0.0142264	0.00399254	EGFR/AKT1	2
BP	GO:0044728	DNA methylation or demethylation	2020-02-23	94/18670	0.00592332	0.0144953	0.004068	FOS/MYC	2
BP	GO:0060993	kidney morphogenesis	2020-02-23	94/18670	0.00592332	0.0144953	0.004068	VEGFA/MYC	2
BP	GO:0046034	ATP metabolic process	2020-03-23	305/18670	0.00600117	0.0146709	0.00411729	TP53/IL4/STAT3	3
BP	GO:0042100	B cell proliferation	2020-02-23	95/18670	0.00604618	0.0146766	0.0041189	CASP3/IL4	2
BP	GO:0042102	positive regulation of T cell proliferation	2020-02-23	95/18670	0.00604618	0.0146766	0.0041189	IL4/IL1B	2
BP	GO:0051196	regulation of coenzyme metabolic process	2020-02-23	95/18670	0.00604618	0.0146766	0.0041189	TP53/STAT3	2
BP	GO:0055006	cardiac cell development	2020-02-23	95/18670	0.00604618	0.0146766	0.0041189	VEGFA/EDN1	2
BP	GO:0061326	renal tubule development	2020-02-23	95/18670	0.00604618	0.0146766	0.0041189	VEGFA/MYC	2
BP	GO:1903076	regulation of protein localization to plasma membrane	2020-02-23	95/18670	0.00604618	0.0146766	0.0041189	EGFR/AKT1	2
BP	GO:2000060	positive regulation of ubiquitin-dependent protein catabolic process	2020-02-23	95/18670	0.00604618	0.0146766	0.0041189	EGF/AKT1	2
BP	GO:0010660	regulation of muscle cell apoptotic process	2020-02-23	96/18670	0.00617022	0.0149326	0.00419072	TP53/EDN1	2
BP	GO:0032755	positive regulation of interleukin-6 production	2020-02-23	96/18670	0.00617022	0.0149326	0.00419072	IL1B/STAT3	2
BP	GO:0097327	response to antineoplastic agent	2020-02-23	96/18670	0.00617022	0.0149326	0.00419072	EGFR/EDN1	2
BP	GO:0042113	B cell activation	2020-03-23	310/18670	0.006277	0.0151291	0.00424589	TP53/CASP3/IL4	3
BP	GO:0001657	ureteric bud development	2020-02-23	97/18670	0.00629542	0.0151291	0.00424589	VEGFA/MYC	2
BP	GO:0043255	regulation of carbohydrate biosynthetic process	2020-02-23	97/18670	0.00629542	0.0151291	0.00424589	EGF/AKT1	2
BP	GO:0044773	mitotic DNA damage checkpoint	2020-02-23	97/18670	0.00629542	0.0151291	0.00424589	CCND1/TP53	2
BP	GO:0051591	response to cAMP	2020-02-23	97/18670	0.00629542	0.0151291	0.00424589	FOS/JUN	2
BP	GO:0120162	positive regulation of cold-induced thermogenesis	2020-02-23	97/18670	0.00629542	0.0151291	0.00424589	VEGFA/IL4	2
BP	GO:2001022	positive regulation of response to DNA damage stimulus	2020-02-23	97/18670	0.00629542	0.0151291	0.00424589	EGFR/MYC	2
BP	GO:0046879	hormone secretion	2020-03-23	312/18670	0.00638944	0.0153398	0.004305	EGFR/EDN1/IL1B	3
BP	GO:0006885	regulation of pH	2020-02-23	98/18670	0.00642178	0.0153409	0.00430533	EDN1/MAPK1	2
BP	GO:0050764	regulation of phagocytosis	2020-02-23	98/18670	0.00642178	0.0153409	0.00430533	CCL2/IL1B	2
BP	GO:0060191	regulation of lipase activity	2020-02-23	98/18670	0.00642178	0.0153409	0.00430533	EGFR/ESR1	2
BP	GO:0072163	mesonephric epithelium development	2020-02-23	98/18670	0.00642178	0.0153409	0.00430533	VEGFA/MYC	2
BP	GO:0072164	mesonephric tubule development	2020-02-23	98/18670	0.00642178	0.0153409	0.00430533	VEGFA/MYC	2
BP	GO:0072522	purine-containing compound biosynthetic process	2020-03-23	313/18670	0.00644611	0.0153838	0.00431736	TP53/IL4/STAT3	3
BP	GO:0043010	camera-type eye development	2020-03-23	314/18670	0.00650308	0.0155044	0.0043512	JUN/EGFR/VEGFA	3
BP	GO:0019395	fatty acid oxidation	2020-02-23	99/18670	0.0065493	0.0155991	0.00437779	AKT1/MAPK14	2
BP	GO:0051961	negative regulation of nervous system development	2020-03-23	315/18670	0.00656036	0.01561	0.00438085	TP53/IL1B/STAT3	3
BP	GO:0002824	positive regulation of adaptive immune response based on somatic recombination of immune receptors built from immunoglobulin superfamily domains	2020-02-23	100/18670	0.00667797	0.0158429	0.00444621	IL4/IL1B	2
BP	GO:0007200	phospholipase C-activating G protein-coupled receptor signaling pathway	2020-02-23	100/18670	0.00667797	0.0158429	0.00444621	ESR1/EDN1	2
BP	GO:0010657	muscle cell apoptotic process	2020-02-23	100/18670	0.00667797	0.0158429	0.00444621	TP53/EDN1	2
BP	GO:0007631	feeding behavior	2020-02-23	101/18670	0.0068078	0.0161192	0.00452373	FOS/STAT3	2
BP	GO:0034440	lipid oxidation	2020-02-23	101/18670	0.0068078	0.0161192	0.00452373	AKT1/MAPK14	2
BP	GO:0001823	mesonephros development	2020-02-23	102/18670	0.00693877	0.0164131	0.00460624	VEGFA/MYC	2
BP	GO:0009914	hormone transport	2020-03-23	322/18670	0.0069698	0.0164704	0.0046223	EGFR/EDN1/IL1B	3
BP	GO:0032091	negative regulation of protein binding	2020-02-23	103/18670	0.0070709	0.0166602	0.00467558	MAPK8/AKT1	2
BP	GO:0034766	negative regulation of ion transmembrane transport	2020-02-23	103/18670	0.0070709	0.0166602	0.00467558	MMP9/AKT1	2
BP	GO:1902106	negative regulation of leukocyte differentiation	2020-02-23	103/18670	0.0070709	0.0166602	0.00467558	IL4/MYC	2
BP	GO:2001237	negative regulation of extrinsic apoptotic signaling pathway	2020-02-23	104/18670	0.00720417	0.0169559	0.00475857	AKT1/IL1B	2
BP	GO:0051188	cofactor biosynthetic process	2020-03-23	326/18670	0.0072105	0.0169559	0.00475857	TP53/PTGS2/STAT3	3
BP	GO:0019058	viral life cycle	2020-03-23	328/18670	0.00733269	0.0172067	0.00482895	EGFR/CCL2/CXCL8	3
BP	GO:0002708	positive regulation of lymphocyte mediated immunity	2020-02-23	105/18670	0.00733858	0.0172067	0.00482895	IL4/IL1B	2
BP	GO:0002821	positive regulation of adaptive immune response	2020-02-23	105/18670	0.00733858	0.0172067	0.00482895	IL4/IL1B	2
BP	GO:0002286	T cell activation involved in immune response	2020-02-23	106/18670	0.00747413	0.0174735	0.00490382	TP53/STAT3	2
BP	GO:0002456	T cell mediated immunity	2020-02-23	106/18670	0.00747413	0.0174735	0.00490382	IL4/IL1B	2
BP	GO:0044774	mitotic DNA integrity checkpoint	2020-02-23	106/18670	0.00747413	0.0174735	0.00490382	CCND1/TP53	2
BP	GO:0008202	steroid metabolic process	2020-03-23	331/18670	0.00751829	0.0175597	0.00492802	ESR1/IL4/IL1B	3
BP	GO:0090150	establishment of protein localization to membrane	2020-03-23	332/18670	0.00758078	0.0176885	0.00496416	MAPK8/TP53/EGFR	3
BP	GO:0015849	organic acid transport	2020-03-23	333/18670	0.00764358	0.0178005	0.0049956	AKT1/EDN1/IL1B	3
BP	GO:0046942	carboxylic acid transport	2020-03-23	333/18670	0.00764358	0.0178005	0.0049956	AKT1/EDN1/IL1B	3
BP	GO:0071156	regulation of cell cycle arrest	2020-02-23	108/18670	0.00774863	0.0180277	0.00505936	CCND1/TP53	2
BP	GO:0009205	purine ribonucleoside triphosphate metabolic process	2020-03-23	335/18670	0.0077701	0.0180428	0.0050636	TP53/IL4/STAT3	3
BP	GO:0060070	canonical Wnt signaling pathway	2020-03-23	335/18670	0.0077701	0.0180428	0.0050636	EGF/EGFR/MAPK14	3
BP	GO:0051149	positive regulation of muscle cell differentiation	2020-02-23	109/18670	0.00788758	0.0182804	0.00513026	EDN1/MAPK14	2
BP	GO:0072009	nephron epithelium development	2020-02-23	109/18670	0.00788758	0.0182804	0.00513026	VEGFA/MYC	2
BP	GO:0006024	glycosaminoglycan biosynthetic process	2020-02-23	110/18670	0.00802766	0.0185693	0.00521134	EGF/IL1B	2
BP	GO:0006939	smooth muscle contraction	2020-02-23	110/18670	0.00802766	0.0185693	0.00521134	EDN1/PTGS2	2
BP	GO:0009167	purine ribonucleoside monophosphate metabolic process	2020-03-23	340/18670	0.00809187	0.0186998	0.00524799	TP53/IL4/STAT3	3
BP	GO:0009126	purine nucleoside monophosphate metabolic process	2020-03-23	341/18670	0.00815716	0.0188056	0.00527766	TP53/IL4/STAT3	3
BP	GO:0009199	ribonucleoside triphosphate metabolic process	2020-03-23	341/18670	0.00815716	0.0188056	0.00527766	TP53/IL4/STAT3	3
BP	GO:0072676	lymphocyte migration	2020-02-23	111/18670	0.00816886	0.0188056	0.00527766	AKT1/CCL2	2
BP	GO:1904019	epithelial cell apoptotic process	2020-02-23	111/18670	0.00816886	0.0188056	0.00527766	CCL2/IL4	2
BP	GO:0009144	purine nucleoside triphosphate metabolic process	2020-03-23	342/18670	0.00822277	0.0189116	0.00530741	TP53/IL4/STAT3	3
BP	GO:0042303	molting cycle	2020-02-23	112/18670	0.00831118	0.0190785	0.00535425	EGFR/PTGS2	2
BP	GO:0042633	hair cycle	2020-02-23	112/18670	0.00831118	0.0190785	0.00535425	EGFR/PTGS2	2
BP	GO:0005976	polysaccharide metabolic process	2020-02-23	114/18670	0.00859919	0.0196833	0.00552399	EGF/AKT1	2
BP	GO:0042752	regulation of circadian rhythm	2020-02-23	114/18670	0.00859919	0.0196833	0.00552399	MAPK8/TP53	2
BP	GO:0045446	endothelial cell differentiation	2020-02-23	114/18670	0.00859919	0.0196833	0.00552399	VEGFA/IL1B	2
BP	GO:0006023	aminoglycan biosynthetic process	2020-02-23	115/18670	0.00874486	0.0199409	0.00559629	EGF/IL1B	2
BP	GO:0006096	glycolytic process	2020-02-23	115/18670	0.00874486	0.0199409	0.00559629	TP53/STAT3	2
BP	GO:0032963	collagen metabolic process	2020-02-23	115/18670	0.00874486	0.0199409	0.00559629	MMP9/MMP2	2
BP	GO:1904375	regulation of protein localization to cell periphery	2020-02-23	115/18670	0.00874486	0.0199409	0.00559629	EGFR/AKT1	2
BP	GO:0006304	DNA modification	2020-02-23	116/18670	0.00889165	0.0202182	0.00567411	FOS/MYC	2
BP	GO:0006757	ATP generation from ADP	2020-02-23	116/18670	0.00889165	0.0202182	0.00567411	TP53/STAT3	2
BP	GO:0007569	cell aging	2020-02-23	116/18670	0.00889165	0.0202182	0.00567411	TP53/MAPK14	2
BP	GO:0030098	lymphocyte differentiation	2020-03-23	353/18670	0.00896522	0.0203663	0.00571566	TP53/IL4/STAT3	3
BP	GO:0009161	ribonucleoside monophosphate metabolic process	2020-03-23	354/18670	0.00903462	0.0204772	0.00574678	TP53/IL4/STAT3	3
BP	GO:0010906	regulation of glucose metabolic process	2020-02-23	117/18670	0.00903955	0.0204772	0.00574678	TP53/AKT1	2
BP	GO:0051153	regulation of striated muscle cell differentiation	2020-02-23	117/18670	0.00903955	0.0204772	0.00574678	EDN1/MAPK14	2
BP	GO:0006959	humoral immune response	2020-03-23	356/18670	0.00917436	0.020763	0.00582701	CCL2/CXCL8/IL1B	3
BP	GO:0042471	ear morphogenesis	2020-02-23	118/18670	0.00918855	0.0207756	0.00583054	EDN1/MAPK1	2
BP	GO:0042866	pyruvate biosynthetic process	2020-02-23	119/18670	0.00933865	0.0210754	0.00591468	TP53/STAT3	2
BP	GO:0051193	regulation of cofactor metabolic process	2020-02-23	119/18670	0.00933865	0.0210754	0.00591468	TP53/STAT3	2
BP	GO:0022612	gland morphogenesis	2020-02-23	120/18670	0.00948986	0.0213566	0.0059936	EGFR/ESR1	2
BP	GO:0072089	stem cell proliferation	2020-02-23	120/18670	0.00948986	0.0213566	0.0059936	TP53/VEGFA	2
BP	GO:1903052	positive regulation of proteolysis involved in cellular protein catabolic process	2020-02-23	120/18670	0.00948986	0.0213566	0.0059936	EGF/AKT1	2
BP	GO:0002460	adaptive immune response based on somatic recombination of immune receptors built from immunoglobulin superfamily domains	2020-03-23	361/18670	0.00952931	0.0214054	0.00600728	IL4/IL1B/STAT3	3
BP	GO:0010948	negative regulation of cell cycle process	2020-03-23	361/18670	0.00952931	0.0214054	0.00600728	CCND1/TP53/CCL2	3
BP	GO:0009141	nucleoside triphosphate metabolic process	2020-03-23	362/18670	0.00960126	0.0215469	0.006047	TP53/IL4/STAT3	3
BP	GO:0001704	formation of primary germ layer	2020-02-23	121/18670	0.00964216	0.0216186	0.00606711	MMP9/MMP2	2
BP	GO:0019079	viral genome replication	2020-02-23	122/18670	0.00979556	0.0219217	0.00615217	CCL2/CXCL8	2
BP	GO:0043500	muscle adaptation	2020-02-23	122/18670	0.00979556	0.0219217	0.00615217	EDN1/IL1B	2
BP	GO:0032102	negative regulation of response to external stimulus	2020-03-23	365/18670	0.00981904	0.0219538	0.00616119	CCL2/IL4/EDN1	3
BP	GO:0014066	regulation of phosphatidylinositol 3-kinase signaling	2020-02-23	124/18670	0.0101056	0.0225503	0.00632858	EGFR/MAPK1	2
BP	GO:0046717	acid secretion	2020-02-23	124/18670	0.0101056	0.0225503	0.00632858	EDN1/IL1B	2
BP	GO:0006909	phagocytosis	2020-03-23	369/18670	0.0101139	0.0225503	0.00632858	CCL2/MAPK1/IL1B	3
BP	GO:0032535	regulation of cellular component size	2020-03-23	370/18670	0.0101884	0.0226954	0.00636932	VEGFA/AKT1/EDN1	3
BP	GO:0045471	response to ethanol	2020-02-23	125/18670	0.0102623	0.0228389	0.00640957	CCND1/STAT3	2
BP	GO:0046031	ADP metabolic process	2020-02-23	126/18670	0.0104201	0.0231685	0.00650209	TP53/STAT3	2
BP	GO:0009123	nucleoside monophosphate metabolic process	2020-03-23	375/18670	0.0105659	0.0234711	0.00658701	TP53/IL4/STAT3	3
BP	GO:0035270	endocrine system development	2020-02-23	127/18670	0.0105789	0.0234783	0.00658904	AKT1/MAPK1	2
BP	GO:0002576	platelet degranulation	2020-02-23	128/18670	0.0107388	0.0238113	0.00668248	EGF/VEGFA	2
BP	GO:1903038	negative regulation of leukocyte cell-cell adhesion	2020-02-23	129/18670	0.0108998	0.024146	0.00677643	CASP3/AKT1	2
BP	GO:0050671	positive regulation of lymphocyte proliferation	2020-02-23	130/18670	0.0110619	0.0244825	0.00687086	IL4/IL1B	2
BP	GO:0030183	B cell differentiation	2020-02-23	131/18670	0.011225	0.0247753	0.00695302	TP53/IL4	2
BP	GO:0032946	positive regulation of mononuclear cell proliferation	2020-02-23	131/18670	0.011225	0.0247753	0.00695302	IL4/IL1B	2
BP	GO:0046887	positive regulation of hormone secretion	2020-02-23	131/18670	0.011225	0.0247753	0.00695302	EGFR/EDN1	2
BP	GO:0003158	endothelium development	2020-02-23	132/18670	0.0113892	0.0250917	0.00704182	VEGFA/IL1B	2
BP	GO:0055007	cardiac muscle cell differentiation	2020-02-23	132/18670	0.0113892	0.0250917	0.00704182	VEGFA/EDN1	2
BP	GO:0002705	positive regulation of leukocyte mediated immunity	2020-02-23	133/18670	0.0115545	0.0254093	0.00713096	IL4/IL1B	2
BP	GO:0042770	signal transduction in response to DNA damage	2020-02-23	133/18670	0.0115545	0.0254093	0.00713096	TP53/MAPK14	2
BP	GO:0006165	nucleoside diphosphate phosphorylation	2020-02-23	134/18670	0.0117208	0.0256346	0.00719419	TP53/STAT3	2
BP	GO:0030260	entry into host cell	2020-02-23	134/18670	0.0117208	0.0256346	0.00719419	EGFR/CXCL8	2
BP	GO:0044409	entry into host	2020-02-23	134/18670	0.0117208	0.0256346	0.00719419	EGFR/CXCL8	2
BP	GO:0048565	digestive tract development	2020-02-23	134/18670	0.0117208	0.0256346	0.00719419	EGFR/CXCL8	2
BP	GO:0051806	entry into cell of other organism involved in symbiotic interaction	2020-02-23	134/18670	0.0117208	0.0256346	0.00719419	EGFR/CXCL8	2
BP	GO:0051828	entry into other organism involved in symbiotic interaction	2020-02-23	134/18670	0.0117208	0.0256346	0.00719419	EGFR/CXCL8	2
BP	GO:0060359	response to ammonium ion	2020-02-23	135/18670	0.0118882	0.0259772	0.00729032	CASP3/MAPK1	2
BP	GO:0046939	nucleotide phosphorylation	2020-02-23	136/18670	0.0120567	0.0259981	0.0072962	TP53/STAT3	2
BP	GO:0034605	cellular response to heat	2020-02-23	137/18670	0.0122262	0.0259981	0.0072962	MAPK1/PTGS2	2
BP	GO:1903670	regulation of sprouting angiogenesis	2020-02-23	137/18670	0.0122262	0.0259981	0.0072962	VEGFA/PTGS2	2
BP	GO:0010918	positive regulation of mitochondrial membrane potential	2020-01-23	10/18670	0.0122541	0.0259981	0.0072962	AKT1	1
BP	GO:0021924	cell proliferation in external granule layer	2020-01-23	10/18670	0.0122541	0.0259981	0.0072962	EGF	1
BP	GO:0021930	cerebellar granule cell precursor proliferation	2020-01-23	10/18670	0.0122541	0.0259981	0.0072962	EGF	1
BP	GO:0021936	regulation of cerebellar granule cell precursor proliferation	2020-01-23	10/18670	0.0122541	0.0259981	0.0072962	EGF	1
BP	GO:0032025	response to cobalt ion	2020-01-23	10/18670	0.0122541	0.0259981	0.0072962	CASP3	1
BP	GO:0032070	regulation of deoxyribonuclease activity	2020-01-23	10/18670	0.0122541	0.0259981	0.0072962	AKT1	1
BP	GO:0033210	leptin-mediated signaling pathway	2020-01-23	10/18670	0.0122541	0.0259981	0.0072962	STAT3	1
BP	GO:0034350	regulation of glial cell apoptotic process	2020-01-23	10/18670	0.0122541	0.0259981	0.0072962	CCL2	1
BP	GO:0042536	negative regulation of tumor necrosis factor biosynthetic process	2020-01-23	10/18670	0.0122541	0.0259981	0.0072962	IL4	1
BP	GO:0045348	positive regulation of MHC class II biosynthetic process	2020-01-23	10/18670	0.0122541	0.0259981	0.0072962	IL4	1
BP	GO:0045657	positive regulation of monocyte differentiation	2020-01-23	10/18670	0.0122541	0.0259981	0.0072962	JUN	1
BP	GO:0045741	positive regulation of epidermal growth factor-activated receptor activity	2020-01-23	10/18670	0.0122541	0.0259981	0.0072962	EGF	1
BP	GO:0045792	negative regulation of cell size	2020-01-23	10/18670	0.0122541	0.0259981	0.0072962	AKT1	1
BP	GO:0046322	negative regulation of fatty acid oxidation	2020-01-23	10/18670	0.0122541	0.0259981	0.0072962	AKT1	1
BP	GO:0048304	positive regulation of isotype switching to IgG isotypes	2020-01-23	10/18670	0.0122541	0.0259981	0.0072962	IL4	1
BP	GO:0060068	vagina development	2020-01-23	10/18670	0.0122541	0.0259981	0.0072962	ESR1	1
BP	GO:0060346	bone trabecula formation	2020-01-23	10/18670	0.0122541	0.0259981	0.0072962	MMP2	1
BP	GO:0070099	regulation of chemokine-mediated signaling pathway	2020-01-23	10/18670	0.0122541	0.0259981	0.0072962	EDN1	1
BP	GO:0070391	response to lipoteichoic acid	2020-01-23	10/18670	0.0122541	0.0259981	0.0072962	MAPK14	1
BP	GO:0071104	response to interleukin-9	2020-01-23	10/18670	0.0122541	0.0259981	0.0072962	STAT3	1
BP	GO:0071223	cellular response to lipoteichoic acid	2020-01-23	10/18670	0.0122541	0.0259981	0.0072962	MAPK14	1
BP	GO:0072203	cell proliferation involved in metanephros development	2020-01-23	10/18670	0.0122541	0.0259981	0.0072962	MYC	1
BP	GO:0072610	interleukin-12 secretion	2020-01-23	10/18670	0.0122541	0.0259981	0.0072962	MAPK14	1
BP	GO:0090037	positive regulation of protein kinase C signaling	2020-01-23	10/18670	0.0122541	0.0259981	0.0072962	VEGFA	1
BP	GO:0097278	complement-dependent cytotoxicity	2020-01-23	10/18670	0.0122541	0.0259981	0.0072962	IL4	1
BP	GO:0106049	regulation of cellular response to osmotic stress	2020-01-23	10/18670	0.0122541	0.0259981	0.0072962	PTGS2	1
BP	GO:0140052	cellular response to oxidised low-density lipoprotein particle stimulus	2020-01-23	10/18670	0.0122541	0.0259981	0.0072962	AKT1	1
BP	GO:1900122	positive regulation of receptor binding	2020-01-23	10/18670	0.0122541	0.0259981	0.0072962	MMP9	1
BP	GO:1901725	regulation of histone deacetylase activity	2020-01-23	10/18670	0.0122541	0.0259981	0.0072962	VEGFA	1
BP	GO:2000425	regulation of apoptotic cell clearance	2020-01-23	10/18670	0.0122541	0.0259981	0.0072962	CCL2	1
BP	GO:0008584	male gonad development	2020-02-23	138/18670	0.0123967	0.0262314	0.00736168	CCND1/ESR1	2
BP	GO:0009135	purine nucleoside diphosphate metabolic process	2020-02-23	138/18670	0.0123967	0.0262314	0.00736168	TP53/STAT3	2
BP	GO:0009179	purine ribonucleoside diphosphate metabolic process	2020-02-23	138/18670	0.0123967	0.0262314	0.00736168	TP53/STAT3	2
BP	GO:0046546	development of primary male sexual characteristics	2020-02-23	139/18670	0.0125684	0.0265246	0.00744397	CCND1/ESR1	2
BP	GO:0050715	positive regulation of cytokine secretion	2020-02-23	139/18670	0.0125684	0.0265246	0.00744397	MAPK14/IL1B	2
BP	GO:0070665	positive regulation of leukocyte proliferation	2020-02-23	139/18670	0.0125684	0.0265246	0.00744397	IL4/IL1B	2
BP	GO:0009185	ribonucleoside diphosphate metabolic process	2020-02-23	140/18670	0.012741	0.0267951	0.00751987	TP53/STAT3	2
BP	GO:0046330	positive regulation of JNK cascade	2020-02-23	140/18670	0.012741	0.0267951	0.00751987	EDN1/IL1B	2
BP	GO:0072073	kidney epithelium development	2020-02-23	140/18670	0.012741	0.0267951	0.00751987	VEGFA/MYC	2
BP	GO:1903364	positive regulation of cellular protein catabolic process	2020-02-23	140/18670	0.012741	0.0267951	0.00751987	EGF/AKT1	2
BP	GO:0006732	coenzyme metabolic process	2020-03-23	403/18670	0.0128306	0.02696	0.00756615	TP53/PTGS2/STAT3	3
BP	GO:0008286	insulin receptor signaling pathway	2020-02-23	141/18670	0.0129147	0.027113	0.0076091	AKT1/IL1B	2
BP	GO:0043900	regulation of multi-organism process	2020-03-23	405/18670	0.0130023	0.0272731	0.00765402	JUN/CXCL8/IL1B	3
BP	GO:0072006	nephron development	2020-02-23	142/18670	0.0130895	0.0274321	0.00769863	VEGFA/MYC	2
BP	GO:0000280	nuclear division	2020-03-23	407/18670	0.0131753	0.0274446	0.00770216	EGF/EDN1/IL1B	3
BP	GO:0106106	cold-induced thermogenesis	2020-02-23	143/18670	0.0132653	0.0274446	0.00770216	VEGFA/IL4	2
BP	GO:0120161	regulation of cold-induced thermogenesis	2020-02-23	143/18670	0.0132653	0.0274446	0.00770216	VEGFA/IL4	2
BP	GO:0019216	regulation of lipid metabolic process	2020-03-23	410/18670	0.0134373	0.0274446	0.00770216	AKT1/PTGS2/IL1B	3
BP	GO:0001821	histamine secretion	2020-01-23	11/18670	0.0134716	0.0274446	0.00770216	EDN1	1
BP	GO:0009629	response to gravity	2020-01-23	11/18670	0.0134716	0.0274446	0.00770216	FOS	1
BP	GO:0014820	tonic smooth muscle contraction	2020-01-23	11/18670	0.0134716	0.0274446	0.00770216	EDN1	1
BP	GO:0019371	cyclooxygenase pathway	2020-01-23	11/18670	0.0134716	0.0274446	0.00770216	PTGS2	1
BP	GO:0021534	cell proliferation in hindbrain	2020-01-23	11/18670	0.0134716	0.0274446	0.00770216	EGF	1
BP	GO:0031915	positive regulation of synaptic plasticity	2020-01-23	11/18670	0.0134716	0.0274446	0.00770216	PTGS2	1
BP	GO:0033327	Leydig cell differentiation	2020-01-23	11/18670	0.0134716	0.0274446	0.00770216	CCND1	1
BP	GO:0035747	natural killer cell chemotaxis	2020-01-23	11/18670	0.0134716	0.0274446	0.00770216	CCL2	1
BP	GO:0042482	positive regulation of odontogenesis	2020-01-23	11/18670	0.0134716	0.0274446	0.00770216	EDN1	1
BP	GO:0043117	positive regulation of vascular permeability	2020-01-23	11/18670	0.0134716	0.0274446	0.00770216	VEGFA	1
BP	GO:0043129	surfactant homeostasis	2020-01-23	11/18670	0.0134716	0.0274446	0.00770216	VEGFA	1
BP	GO:0045793	positive regulation of cell size	2020-01-23	11/18670	0.0134716	0.0274446	0.00770216	EDN1	1
BP	GO:0046007	negative regulation of activated T cell proliferation	2020-01-23	11/18670	0.0134716	0.0274446	0.00770216	CASP3	1
BP	GO:0046886	positive regulation of hormone biosynthetic process	2020-01-23	11/18670	0.0134716	0.0274446	0.00770216	IL1B	1
BP	GO:0051974	negative regulation of telomerase activity	2020-01-23	11/18670	0.0134716	0.0274446	0.00770216	TP53	1
BP	GO:0060439	trachea morphogenesis	2020-01-23	11/18670	0.0134716	0.0274446	0.00770216	MAPK1	1
BP	GO:0060525	prostate glandular acinus development	2020-01-23	11/18670	0.0134716	0.0274446	0.00770216	ESR1	1
BP	GO:0060736	prostate gland growth	2020-01-23	11/18670	0.0134716	0.0274446	0.00770216	ESR1	1
BP	GO:0060947	cardiac vascular smooth muscle cell differentiation	2020-01-23	11/18670	0.0134716	0.0274446	0.00770216	VEGFA	1
BP	GO:0061307	cardiac neural crest cell differentiation involved in heart development	2020-01-23	11/18670	0.0134716	0.0274446	0.00770216	MAPK1	1
BP	GO:0061308	cardiac neural crest cell development involved in heart development	2020-01-23	11/18670	0.0134716	0.0274446	0.00770216	MAPK1	1
BP	GO:0070106	interleukin-27-mediated signaling pathway	2020-01-23	11/18670	0.0134716	0.0274446	0.00770216	STAT3	1
BP	GO:0070673	response to interleukin-18	2020-01-23	11/18670	0.0134716	0.0274446	0.00770216	AKT1	1
BP	GO:0070757	interleukin-35-mediated signaling pathway	2020-01-23	11/18670	0.0134716	0.0274446	0.00770216	STAT3	1
BP	GO:0072584	caveolin-mediated endocytosis	2020-01-23	11/18670	0.0134716	0.0274446	0.00770216	MAPK1	1
BP	GO:0072683	T cell extravasation	2020-01-23	11/18670	0.0134716	0.0274446	0.00770216	CCL2	1
BP	GO:1902946	protein localization to early endosome	2020-01-23	11/18670	0.0134716	0.0274446	0.00770216	EGF	1
BP	GO:1905668	positive regulation of protein localization to endosome	2020-01-23	11/18670	0.0134716	0.0274446	0.00770216	EGF	1
BP	GO:1990440	positive regulation of transcription from RNA polymerase II promoter in response to endoplasmic reticulum stress	2020-01-23	11/18670	0.0134716	0.0274446	0.00770216	TP53	1
BP	GO:0002822	regulation of adaptive immune response based on somatic recombination of immune receptors built from immunoglobulin superfamily domains	2020-02-23	145/18670	0.0136199	0.0277234	0.0077804	IL4/IL1B	2
BP	GO:0035264	multicellular organism growth	2020-02-23	146/18670	0.0137988	0.0280165	0.00786266	TP53/STAT3	2
BP	GO:0042542	response to hydrogen peroxide	2020-02-23	146/18670	0.0137988	0.0280165	0.00786266	JUN/CASP3	2
BP	GO:0055123	digestive system development	2020-02-23	146/18670	0.0137988	0.0280165	0.00786266	EGFR/CXCL8	2
BP	GO:0043524	negative regulation of neuron apoptotic process	2020-02-23	147/18670	0.0139788	0.0283341	0.00795177	JUN/CCL2	2
BP	GO:0090263	positive regulation of canonical Wnt signaling pathway	2020-02-23	147/18670	0.0139788	0.0283341	0.00795177	EGF/EGFR	2
BP	GO:0035148	tube formation	2020-02-23	148/18670	0.0141597	0.0286767	0.00804793	VEGFA/CASP3	2
BP	GO:0002706	regulation of lymphocyte mediated immunity	2020-02-23	149/18670	0.0143417	0.0289236	0.00811722	IL4/IL1B	2
BP	GO:0008277	regulation of G protein-coupled receptor signaling pathway	2020-02-23	149/18670	0.0143417	0.0289236	0.00811722	CXCL8/EDN1	2
BP	GO:0048592	eye morphogenesis	2020-02-23	149/18670	0.0143417	0.0289236	0.00811722	VEGFA/STAT3	2
BP	GO:0051092	positive regulation of NF-kappaB transcription factor activity	2020-02-23	149/18670	0.0143417	0.0289236	0.00811722	IL1B/STAT3	2
BP	GO:2000058	regulation of ubiquitin-dependent protein catabolic process	2020-02-23	149/18670	0.0143417	0.0289236	0.00811722	EGF/AKT1	2
BP	GO:0008360	regulation of cell shape	2020-02-23	150/18670	0.0145247	0.0289841	0.00813419	VEGFA/CCL2	2
BP	GO:0002551	mast cell chemotaxis	2020-01-23	12/18670	0.0146876	0.0289841	0.00813419	VEGFA	1
BP	GO:0006983	ER overload response	2020-01-23	12/18670	0.0146876	0.0289841	0.00813419	TP53	1
BP	GO:0010623	programmed cell death involved in cell development	2020-01-23	12/18670	0.0146876	0.0289841	0.00813419	IL1B	1
BP	GO:0010960	magnesium ion homeostasis	2020-01-23	12/18670	0.0146876	0.0289841	0.00813419	EGFR	1
BP	GO:0032429	regulation of phospholipase A2 activity	2020-01-23	12/18670	0.0146876	0.0289841	0.00813419	EGFR	1
BP	GO:0033197	response to vitamin E	2020-01-23	12/18670	0.0146876	0.0289841	0.00813419	CCND1	1
BP	GO:0042368	vitamin D biosynthetic process	2020-01-23	12/18670	0.0146876	0.0289841	0.00813419	IL1B	1
BP	GO:0043922	negative regulation by host of viral transcription	2020-01-23	12/18670	0.0146876	0.0289841	0.00813419	JUN	1
BP	GO:0045080	positive regulation of chemokine biosynthetic process	2020-01-23	12/18670	0.0146876	0.0289841	0.00813419	IL1B	1
BP	GO:0048302	regulation of isotype switching to IgG isotypes	2020-01-23	12/18670	0.0146876	0.0289841	0.00813419	IL4	1
BP	GO:0051095	regulation of helicase activity	2020-01-23	12/18670	0.0146876	0.0289841	0.00813419	TP53	1
BP	GO:0051549	positive regulation of keratinocyte migration	2020-01-23	12/18670	0.0146876	0.0289841	0.00813419	MMP9	1
BP	GO:0051608	histamine transport	2020-01-23	12/18670	0.0146876	0.0289841	0.00813419	EDN1	1
BP	GO:0060019	radial glial cell differentiation	2020-01-23	12/18670	0.0146876	0.0289841	0.00813419	STAT3	1
BP	GO:0060442	branching involved in prostate gland morphogenesis	2020-01-23	12/18670	0.0146876	0.0289841	0.00813419	ESR1	1
BP	GO:0070243	regulation of thymocyte apoptotic process	2020-01-23	12/18670	0.0146876	0.0289841	0.00813419	TP53	1
BP	GO:0070486	leukocyte aggregation	2020-01-23	12/18670	0.0146876	0.0289841	0.00813419	IL1B	1
BP	GO:0071639	positive regulation of monocyte chemotactic protein-1 production	2020-01-23	12/18670	0.0146876	0.0289841	0.00813419	IL1B	1
BP	GO:0071679	commissural neuron axon guidance	2020-01-23	12/18670	0.0146876	0.0289841	0.00813419	VEGFA	1
BP	GO:0072540	T-helper 17 cell lineage commitment	2020-01-23	12/18670	0.0146876	0.0289841	0.00813419	STAT3	1
BP	GO:0097201	negative regulation of transcription from RNA polymerase II promoter in response to stress	2020-01-23	12/18670	0.0146876	0.0289841	0.00813419	JUN	1
BP	GO:0097531	mast cell migration	2020-01-23	12/18670	0.0146876	0.0289841	0.00813419	VEGFA	1
BP	GO:1900402	regulation of carbohydrate metabolic process by regulation of transcription from RNA polymerase II promoter	2020-01-23	12/18670	0.0146876	0.0289841	0.00813419	TP53	1
BP	GO:1905666	regulation of protein localization to endosome	2020-01-23	12/18670	0.0146876	0.0289841	0.00813419	EGF	1
BP	GO:2001223	negative regulation of neuron migration	2020-01-23	12/18670	0.0146876	0.0289841	0.00813419	STAT3	1
BP	GO:0006417	regulation of translation	2020-03-23	424/18670	0.0146995	0.0289841	0.00813419	AKT1/MAPK1/STAT3	3
BP	GO:0016999	antibiotic metabolic process	2020-02-23	151/18670	0.0147087	0.0289841	0.00813419	EGFR/STAT3	2
BP	GO:0030902	hindbrain development	2020-02-23	152/18670	0.0148937	0.0293007	0.00822306	TP53/EGF	2
BP	GO:0032675	regulation of interleukin-6 production	2020-02-23	152/18670	0.0148937	0.0293007	0.00822306	IL1B/STAT3	2
BP	GO:0034250	positive regulation of cellular amide metabolic process	2020-02-23	153/18670	0.0150798	0.0296425	0.00831898	CASP3/MAPK1	2
BP	GO:0006090	pyruvate metabolic process	2020-02-23	154/18670	0.0152668	0.0299369	0.0084016	TP53/STAT3	2
BP	GO:0055067	monovalent inorganic cation homeostasis	2020-02-23	154/18670	0.0152668	0.0299369	0.0084016	EDN1/MAPK1	2
BP	GO:1990845	adaptive thermogenesis	2020-02-23	154/18670	0.0152668	0.0299369	0.0084016	VEGFA/IL4	2
BP	GO:1903707	negative regulation of hemopoiesis	2020-02-23	155/18670	0.0154549	0.0302564	0.00849126	IL4/MYC	2
BP	GO:2001236	regulation of extrinsic apoptotic signaling pathway	2020-02-23	155/18670	0.0154549	0.0302564	0.00849126	AKT1/IL1B	2
BP	GO:0006816	calcium ion transport	2020-03-23	434/18670	0.0156414	0.030512	0.00856299	EGF/CCL2/PTGS2	3
BP	GO:0042391	regulation of membrane potential	2020-03-23	434/18670	0.0156414	0.030512	0.00856299	JUN/AKT1/EDN1	3
BP	GO:0001764	neuron migration	2020-02-23	157/18670	0.015834	0.030512	0.00856299	VEGFA/STAT3	2
BP	GO:0007171	activation of transmembrane receptor protein tyrosine kinase activity	2020-01-23	13/18670	0.0159022	0.030512	0.00856299	EGF	1
BP	GO:0007494	midgut development	2020-01-23	13/18670	0.0159022	0.030512	0.00856299	EGFR	1
BP	GO:0010763	positive regulation of fibroblast migration	2020-01-23	13/18670	0.0159022	0.030512	0.00856299	AKT1	1
BP	GO:0010870	positive regulation of receptor biosynthetic process	2020-01-23	13/18670	0.0159022	0.030512	0.00856299	EDN1	1
BP	GO:0014842	regulation of skeletal muscle satellite cell proliferation	2020-01-23	13/18670	0.0159022	0.030512	0.00856299	STAT3	1
BP	GO:0030656	regulation of vitamin metabolic process	2020-01-23	13/18670	0.0159022	0.030512	0.00856299	IL1B	1
BP	GO:0031953	negative regulation of protein autophosphorylation	2020-01-23	13/18670	0.0159022	0.030512	0.00856299	JUN	1
BP	GO:0032725	positive regulation of granulocyte macrophage colony-stimulating factor production	2020-01-23	13/18670	0.0159022	0.030512	0.00856299	IL1B	1
BP	GO:0033127	regulation of histone phosphorylation	2020-01-23	13/18670	0.0159022	0.030512	0.00856299	IL1B	1
BP	GO:0035723	interleukin-15-mediated signaling pathway	2020-01-23	13/18670	0.0159022	0.030512	0.00856299	STAT3	1
BP	GO:0035745	T-helper 2 cell cytokine production	2020-01-23	13/18670	0.0159022	0.030512	0.00856299	IL4	1
BP	GO:0045086	positive regulation of interleukin-2 biosynthetic process	2020-01-23	13/18670	0.0159022	0.030512	0.00856299	IL1B	1
BP	GO:0045602	negative regulation of endothelial cell differentiation	2020-01-23	13/18670	0.0159022	0.030512	0.00856299	VEGFA	1
BP	GO:0045820	negative regulation of glycolytic process	2020-01-23	13/18670	0.0159022	0.030512	0.00856299	STAT3	1
BP	GO:0047484	regulation of response to osmotic stress	2020-01-23	13/18670	0.0159022	0.030512	0.00856299	PTGS2	1
BP	GO:0048291	isotype switching to IgG isotypes	2020-01-23	13/18670	0.0159022	0.030512	0.00856299	IL4	1
BP	GO:0048875	chemical homeostasis within a tissue	2020-01-23	13/18670	0.0159022	0.030512	0.00856299	VEGFA	1
BP	GO:0060712	spongiotrophoblast layer development	2020-01-23	13/18670	0.0159022	0.030512	0.00856299	AKT1	1
BP	GO:0061430	bone trabecula morphogenesis	2020-01-23	13/18670	0.0159022	0.030512	0.00856299	MMP2	1
BP	GO:0071350	cellular response to interleukin-15	2020-01-23	13/18670	0.0159022	0.030512	0.00856299	STAT3	1
BP	GO:0090399	replicative senescence	2020-01-23	13/18670	0.0159022	0.030512	0.00856299	TP53	1
BP	GO:1903960	negative regulation of anion transmembrane transport	2020-01-23	13/18670	0.0159022	0.030512	0.00856299	AKT1	1
BP	GO:0009132	nucleoside diphosphate metabolic process	2020-02-23	158/18670	0.0160251	0.0307233	0.0086223	TP53/STAT3	2
BP	GO:0002673	regulation of acute inflammatory response	2020-02-23	159/18670	0.0162172	0.0310668	0.0087187	PTGS2/IL1B	2
BP	GO:0002819	regulation of adaptive immune response	2020-02-23	160/18670	0.0164103	0.0313618	0.0088015	IL4/IL1B	2
BP	GO:0007519	skeletal muscle tissue development	2020-02-23	160/18670	0.0164103	0.0313618	0.0088015	FOS/MAPK14	2
BP	GO:0046661	male sex differentiation	2020-02-23	160/18670	0.0164103	0.0313618	0.0088015	CCND1/ESR1	2
BP	GO:0032635	interleukin-6 production	2020-02-23	161/18670	0.0166043	0.0317076	0.00889852	IL1B/STAT3	2
BP	GO:0000723	telomere maintenance	2020-02-23	162/18670	0.0167994	0.0320546	0.00899592	MAPK1/MYC	2
BP	GO:0007265	Ras protein signal transduction	2020-03-23	448/18670	0.0170169	0.0321523	0.00902334	JUN/TP53/MAPK14	3
BP	GO:0014841	skeletal muscle satellite cell proliferation	2020-01-23	14/18670	0.0171154	0.0321523	0.00902334	STAT3	1
BP	GO:0014857	regulation of skeletal muscle cell proliferation	2020-01-23	14/18670	0.0171154	0.0321523	0.00902334	STAT3	1
BP	GO:0034356	NAD biosynthesis via nicotinamide riboside salvage pathway	2020-01-23	14/18670	0.0171154	0.0321523	0.00902334	PTGS2	1
BP	GO:0034392	negative regulation of smooth muscle cell apoptotic process	2020-01-23	14/18670	0.0171154	0.0321523	0.00902334	EDN1	1
BP	GO:0035810	positive regulation of urine volume	2020-01-23	14/18670	0.0171154	0.0321523	0.00902334	EDN1	1
BP	GO:0035815	positive regulation of renal sodium excretion	2020-01-23	14/18670	0.0171154	0.0321523	0.00902334	EDN1	1
BP	GO:0045346	regulation of MHC class II biosynthetic process	2020-01-23	14/18670	0.0171154	0.0321523	0.00902334	IL4	1
BP	GO:0048308	organelle inheritance	2020-01-23	14/18670	0.0171154	0.0321523	0.00902334	MAPK1	1
BP	GO:0048313	Golgi inheritance	2020-01-23	14/18670	0.0171154	0.0321523	0.00902334	MAPK1	1
BP	GO:0051547	regulation of keratinocyte migration	2020-01-23	14/18670	0.0171154	0.0321523	0.00902334	MMP9	1
BP	GO:0060397	JAK-STAT cascade involved in growth hormone signaling pathway	2020-01-23	14/18670	0.0171154	0.0321523	0.00902334	STAT3	1
BP	GO:0061051	positive regulation of cell growth involved in cardiac muscle cell development	2020-01-23	14/18670	0.0171154	0.0321523	0.00902334	EDN1	1
BP	GO:0070234	positive regulation of T cell apoptotic process	2020-01-23	14/18670	0.0171154	0.0321523	0.00902334	TP53	1
BP	GO:0070672	response to interleukin-15	2020-01-23	14/18670	0.0171154	0.0321523	0.00902334	STAT3	1
BP	GO:0071391	cellular response to estrogen stimulus	2020-01-23	14/18670	0.0171154	0.0321523	0.00902334	ESR1	1
BP	GO:0072216	positive regulation of metanephros development	2020-01-23	14/18670	0.0171154	0.0321523	0.00902334	MYC	1
BP	GO:1901722	regulation of cell proliferation involved in kidney development	2020-01-23	14/18670	0.0171154	0.0321523	0.00902334	MYC	1
BP	GO:1903351	cellular response to dopamine	2020-01-23	14/18670	0.0171154	0.0321523	0.00902334	MAPK1	1
BP	GO:0048285	organelle fission	2020-03-23	449/18670	0.0171177	0.0321523	0.00902334	EGF/EDN1/IL1B	3
BP	GO:0007093	mitotic cell cycle checkpoint	2020-02-23	165/18670	0.0173905	0.0326394	0.00916002	CCND1/TP53	2
BP	GO:0002697	regulation of immune effector process	2020-03-23	458/18670	0.01804	0.0337657	0.00947613	IL4/MAPK14/IL1B	3
BP	GO:0060538	skeletal muscle organ development	2020-02-23	169/18670	0.0181923	0.0337657	0.00947613	FOS/MAPK14	2
BP	GO:0010759	positive regulation of macrophage chemotaxis	2020-01-23	15/18670	0.0183272	0.0337657	0.00947613	MAPK14	1
BP	GO:0014856	skeletal muscle cell proliferation	2020-01-23	15/18670	0.0183272	0.0337657	0.00947613	STAT3	1
BP	GO:0015671	oxygen transport	2020-01-23	15/18670	0.0183272	0.0337657	0.00947613	MYC	1
BP	GO:0030730	sequestering of triglyceride	2020-01-23	15/18670	0.0183272	0.0337657	0.00947613	IL1B	1
BP	GO:0032352	positive regulation of hormone metabolic process	2020-01-23	15/18670	0.0183272	0.0337657	0.00947613	IL1B	1
BP	GO:0032645	regulation of granulocyte macrophage colony-stimulating factor production	2020-01-23	15/18670	0.0183272	0.0337657	0.00947613	IL1B	1
BP	GO:0032736	positive regulation of interleukin-13 production	2020-01-23	15/18670	0.0183272	0.0337657	0.00947613	IL4	1
BP	GO:0035635	entry of bacterium into host cell	2020-01-23	15/18670	0.0183272	0.0337657	0.00947613	CXCL8	1
BP	GO:0042362	fat-soluble vitamin biosynthetic process	2020-01-23	15/18670	0.0183272	0.0337657	0.00947613	IL1B	1
BP	GO:0042976	activation of Janus kinase activity	2020-01-23	15/18670	0.0183272	0.0337657	0.00947613	IL4	1
BP	GO:0045073	regulation of chemokine biosynthetic process	2020-01-23	15/18670	0.0183272	0.0337657	0.00947613	IL1B	1
BP	GO:0045342	MHC class II biosynthetic process	2020-01-23	15/18670	0.0183272	0.0337657	0.00947613	IL4	1
BP	GO:0045838	positive regulation of membrane potential	2020-01-23	15/18670	0.0183272	0.0337657	0.00947613	AKT1	1
BP	GO:0048569	post-embryonic animal organ development	2020-01-23	15/18670	0.0183272	0.0337657	0.00947613	VEGFA	1
BP	GO:0051044	positive regulation of membrane protein ectodomain proteolysis	2020-01-23	15/18670	0.0183272	0.0337657	0.00947613	IL1B	1
BP	GO:0051770	positive regulation of nitric-oxide synthase biosynthetic process	2020-01-23	15/18670	0.0183272	0.0337657	0.00947613	CCL2	1
BP	GO:0060841	venous blood vessel development	2020-01-23	15/18670	0.0183272	0.0337657	0.00947613	VEGFA	1
BP	GO:0072075	metanephric mesenchyme development	2020-01-23	15/18670	0.0183272	0.0337657	0.00947613	MYC	1
BP	GO:1900119	positive regulation of execution phase of apoptosis	2020-01-23	15/18670	0.0183272	0.0337657	0.00947613	TP53	1
BP	GO:1903350	response to dopamine	2020-01-23	15/18670	0.0183272	0.0337657	0.00947613	MAPK1	1
BP	GO:1903358	regulation of Golgi organization	2020-01-23	15/18670	0.0183272	0.0337657	0.00947613	MAPK1	1
BP	GO:2001028	positive regulation of endothelial cell chemotaxis	2020-01-23	15/18670	0.0183272	0.0337657	0.00947613	VEGFA	1
BP	GO:0023061	signal release	2020-03-23	462/18670	0.0184589	0.0339824	0.00953693	EGFR/EDN1/IL1B	3
BP	GO:0006937	regulation of muscle contraction	2020-02-23	171/18670	0.0185991	0.0342144	0.00960205	EDN1/PTGS2	2
BP	GO:0003012	muscle system process	2020-03-23	465/18670	0.0187766	0.0345145	0.00968626	EDN1/PTGS2/IL1B	3
BP	GO:0021543	pallium development	2020-02-23	172/18670	0.018804	0.0345385	0.00969299	EGFR/CASP3	2
BP	GO:0010469	regulation of signaling receptor activity	2020-02-23	173/18670	0.0190097	0.0348633	0.00978415	EGF/CCL2	2
BP	GO:0055002	striated muscle cell development	2020-02-23	173/18670	0.0190097	0.0348633	0.00978415	VEGFA/EDN1	2
BP	GO:0032200	telomere organization	2020-02-23	175/18670	0.0194242	0.0352406	0.00989005	MAPK1/MYC	2
BP	GO:0050708	regulation of protein secretion	2020-03-23	472/18670	0.0195298	0.0352406	0.00989005	EGFR/MAPK14/IL1B	3
BP	GO:0002295	T-helper cell lineage commitment	2020-01-23	16/18670	0.0195375	0.0352406	0.00989005	STAT3	1
BP	GO:0002739	regulation of cytokine secretion involved in immune response	2020-01-23	16/18670	0.0195375	0.0352406	0.00989005	MAPK14	1
BP	GO:0006206	pyrimidine nucleobase metabolic process	2020-01-23	16/18670	0.0195375	0.0352406	0.00989005	MAPK1	1
BP	GO:0007567	parturition	2020-01-23	16/18670	0.0195375	0.0352406	0.00989005	EDN1	1
BP	GO:0010225	response to UV-C	2020-01-23	16/18670	0.0195375	0.0352406	0.00989005	TP53	1
BP	GO:0019372	lipoxygenase pathway	2020-01-23	16/18670	0.0195375	0.0352406	0.00989005	PTGS2	1
BP	GO:0030889	negative regulation of B cell proliferation	2020-01-23	16/18670	0.0195375	0.0352406	0.00989005	CASP3	1
BP	GO:0032225	regulation of synaptic transmission, dopaminergic	2020-01-23	16/18670	0.0195375	0.0352406	0.00989005	PTGS2	1
BP	GO:0032604	granulocyte macrophage colony-stimulating factor production	2020-01-23	16/18670	0.0195375	0.0352406	0.00989005	IL1B	1
BP	GO:0034116	positive regulation of heterotypic cell-cell adhesion	2020-01-23	16/18670	0.0195375	0.0352406	0.00989005	IL1B	1
BP	GO:0042033	chemokine biosynthetic process	2020-01-23	16/18670	0.0195375	0.0352406	0.00989005	IL1B	1
BP	GO:0043217	myelin maintenance	2020-01-23	16/18670	0.0195375	0.0352406	0.00989005	AKT1	1
BP	GO:0045986	negative regulation of smooth muscle contraction	2020-01-23	16/18670	0.0195375	0.0352406	0.00989005	PTGS2	1
BP	GO:0050755	chemokine metabolic process	2020-01-23	16/18670	0.0195375	0.0352406	0.00989005	IL1B	1
BP	GO:0071380	cellular response to prostaglandin E stimulus	2020-01-23	16/18670	0.0195375	0.0352406	0.00989005	AKT1	1
BP	GO:0090036	regulation of protein kinase C signaling	2020-01-23	16/18670	0.0195375	0.0352406	0.00989005	VEGFA	1
BP	GO:1900451	positive regulation of glutamate receptor signaling pathway	2020-01-23	16/18670	0.0195375	0.0352406	0.00989005	CCL2	1
BP	GO:1902001	fatty acid transmembrane transport	2020-01-23	16/18670	0.0195375	0.0352406	0.00989005	AKT1	1
BP	GO:1902004	positive regulation of amyloid-beta formation	2020-01-23	16/18670	0.0195375	0.0352406	0.00989005	CASP3	1
BP	GO:2001170	negative regulation of ATP biosynthetic process	2020-01-23	16/18670	0.0195375	0.0352406	0.00989005	STAT3	1
BP	GO:0043488	regulation of mRNA stability	2020-02-23	177/18670	0.0198425	0.0357641	0.010037	AKT1/MAPK14	2
BP	GO:0010950	positive regulation of endopeptidase activity	2020-02-23	178/18670	0.0200531	0.0360896	0.0101283	MYC/STAT3	2
BP	GO:2001257	regulation of cation channel activity	2020-02-23	178/18670	0.0200531	0.0360896	0.0101283	MMP9/CCL2	2
BP	GO:0006611	protein export from nucleus	2020-02-23	179/18670	0.0202646	0.0363887	0.0102123	TP53/IL1B	2
BP	GO:0030177	positive regulation of Wnt signaling pathway	2020-02-23	179/18670	0.0202646	0.0363887	0.0102123	EGF/EGFR	2
BP	GO:0051099	positive regulation of binding	2020-02-23	179/18670	0.0202646	0.0363887	0.0102123	EGF/MMP9	2
BP	GO:1905330	regulation of morphogenesis of an epithelium	2020-02-23	180/18670	0.0204771	0.0366274	0.0102792	VEGFA/ESR1	2
BP	GO:0015711	organic anion transport	2020-03-23	482/18670	0.020635	0.0366274	0.0102792	AKT1/EDN1/IL1B	3
BP	GO:0051147	regulation of muscle cell differentiation	2020-02-23	181/18670	0.0206905	0.0366274	0.0102792	EDN1/MAPK14	2
BP	GO:0006089	lactate metabolic process	2020-01-23	17/18670	0.0207464	0.0366274	0.0102792	TP53	1
BP	GO:0006978	DNA damage response, signal transduction by p53 class mediator resulting in transcription of p21 class mediator	2020-01-23	17/18670	0.0207464	0.0366274	0.0102792	TP53	1
BP	GO:0008340	determination of adult lifespan	2020-01-23	17/18670	0.0207464	0.0366274	0.0102792	TP53	1
BP	GO:0030540	female genitalia development	2020-01-23	17/18670	0.0207464	0.0366274	0.0102792	ESR1	1
BP	GO:0033599	regulation of mammary gland epithelial cell proliferation	2020-01-23	17/18670	0.0207464	0.0366274	0.0102792	CCND1	1
BP	GO:0043373	CD4-positive, alpha-beta T cell lineage commitment	2020-01-23	17/18670	0.0207464	0.0366274	0.0102792	STAT3	1
BP	GO:0043923	positive regulation by host of viral transcription	2020-01-23	17/18670	0.0207464	0.0366274	0.0102792	JUN	1
BP	GO:0045091	regulation of single stranded viral RNA replication via double stranded DNA intermediate	2020-01-23	17/18670	0.0207464	0.0366274	0.0102792	CXCL8	1
BP	GO:0045725	positive regulation of glycogen biosynthetic process	2020-01-23	17/18670	0.0207464	0.0366274	0.0102792	AKT1	1
BP	GO:0050665	hydrogen peroxide biosynthetic process	2020-01-23	17/18670	0.0207464	0.0366274	0.0102792	STAT3	1
BP	GO:0060644	mammary gland epithelial cell differentiation	2020-01-23	17/18670	0.0207464	0.0366274	0.0102792	AKT1	1
BP	GO:0070242	thymocyte apoptotic process	2020-01-23	17/18670	0.0207464	0.0366274	0.0102792	TP53	1
BP	GO:0071850	mitotic cell cycle arrest	2020-01-23	17/18670	0.0207464	0.0366274	0.0102792	TP53	1
BP	GO:0090185	negative regulation of kidney development	2020-01-23	17/18670	0.0207464	0.0366274	0.0102792	MMP9	1
BP	GO:1901524	regulation of mitophagy	2020-01-23	17/18670	0.0207464	0.0366274	0.0102792	TP53	1
BP	GO:1904355	positive regulation of telomere capping	2020-01-23	17/18670	0.0207464	0.0366274	0.0102792	MAPK1	1
BP	GO:2000641	regulation of early endosome to late endosome transport	2020-01-23	17/18670	0.0207464	0.0366274	0.0102792	MAPK1	1
BP	GO:2001267	regulation of cysteine-type endopeptidase activity involved in apoptotic signaling pathway	2020-01-23	17/18670	0.0207464	0.0366274	0.0102792	MMP9	1
BP	GO:0034765	regulation of ion transmembrane transport	2020-03-23	483/18670	0.0207474	0.0366274	0.0102792	MMP9/AKT1/CCL2	3
BP	GO:0070838	divalent metal ion transport	2020-03-23	483/18670	0.0207474	0.0366274	0.0102792	EGF/CCL2/PTGS2	3
BP	GO:0006338	chromatin remodeling	2020-02-23	182/18670	0.0209049	0.0368244	0.0103345	ESR1/MYC	2
BP	GO:0008217	regulation of blood pressure	2020-02-23	182/18670	0.0209049	0.0368244	0.0103345	EDN1/PTGS2	2
BP	GO:0009166	nucleotide catabolic process	2020-02-23	182/18670	0.0209049	0.0368244	0.0103345	TP53/STAT3	2
BP	GO:0043312	neutrophil degranulation	2020-03-23	485/18670	0.0209732	0.0369178	0.0103607	MMP9/MAPK14/MAPK1	3
BP	GO:0043123	positive regulation of I-kappaB kinase/NF-kappaB signaling	2020-02-23	183/18670	0.0211202	0.0371222	0.0104181	AKT1/IL1B	2
BP	GO:0043487	regulation of RNA stability	2020-02-23	183/18670	0.0211202	0.0371222	0.0104181	AKT1/MAPK14	2
BP	GO:0002283	neutrophil activation involved in immune response	2020-03-23	488/18670	0.0213146	0.0374365	0.0105063	MMP9/MAPK14/MAPK1	3
BP	GO:0050864	regulation of B cell activation	2020-02-23	184/18670	0.0213365	0.0374476	0.0105094	CASP3/IL4	2
BP	GO:0072511	divalent inorganic cation transport	2020-03-23	489/18670	0.021429	0.0375827	0.0105473	EGF/CCL2/PTGS2	3
BP	GO:0055001	muscle cell development	2020-02-23	186/18670	0.0217717	0.0377876	0.0106048	VEGFA/EDN1	2
BP	GO:0007252	I-kappaB phosphorylation	2020-01-23	18/18670	0.0219538	0.0377876	0.0106048	AKT1	1
BP	GO:0030809	negative regulation of nucleotide biosynthetic process	2020-01-23	18/18670	0.0219538	0.0377876	0.0106048	STAT3	1
BP	GO:0031998	regulation of fatty acid beta-oxidation	2020-01-23	18/18670	0.0219538	0.0377876	0.0106048	AKT1	1
BP	GO:0039692	single stranded viral RNA replication via double stranded DNA intermediate	2020-01-23	18/18670	0.0219538	0.0377876	0.0106048	CXCL8	1
BP	GO:0042772	DNA damage response, signal transduction resulting in transcription	2020-01-23	18/18670	0.0219538	0.0377876	0.0106048	TP53	1
BP	GO:0043011	myeloid dendritic cell differentiation	2020-01-23	18/18670	0.0219538	0.0377876	0.0106048	IL4	1
BP	GO:0044320	cellular response to leptin stimulus	2020-01-23	18/18670	0.0219538	0.0377876	0.0106048	STAT3	1
BP	GO:0045780	positive regulation of bone resorption	2020-01-23	18/18670	0.0219538	0.0377876	0.0106048	EGFR	1
BP	GO:0046852	positive regulation of bone remodeling	2020-01-23	18/18670	0.0219538	0.0377876	0.0106048	EGFR	1
BP	GO:0048739	cardiac muscle fiber development	2020-01-23	18/18670	0.0219538	0.0377876	0.0106048	VEGFA	1
BP	GO:0051782	negative regulation of cell division	2020-01-23	18/18670	0.0219538	0.0377876	0.0106048	MYC	1
BP	GO:0060977	coronary vasculature morphogenesis	2020-01-23	18/18670	0.0219538	0.0377876	0.0106048	VEGFA	1
BP	GO:0070230	positive regulation of lymphocyte apoptotic process	2020-01-23	18/18670	0.0219538	0.0377876	0.0106048	TP53	1
BP	GO:0070633	transepithelial transport	2020-01-23	18/18670	0.0219538	0.0377876	0.0106048	EDN1	1
BP	GO:0070875	positive regulation of glycogen metabolic process	2020-01-23	18/18670	0.0219538	0.0377876	0.0106048	AKT1	1
BP	GO:0071318	cellular response to ATP	2020-01-23	18/18670	0.0219538	0.0377876	0.0106048	PTGS2	1
BP	GO:0071605	monocyte chemotactic protein-1 production	2020-01-23	18/18670	0.0219538	0.0377876	0.0106048	IL1B	1
BP	GO:0071637	regulation of monocyte chemotactic protein-1 production	2020-01-23	18/18670	0.0219538	0.0377876	0.0106048	IL1B	1
BP	GO:0090190	positive regulation of branching involved in ureteric bud morphogenesis	2020-01-23	18/18670	0.0219538	0.0377876	0.0106048	VEGFA	1
BP	GO:0150078	positive regulation of neuroinflammatory response	2020-01-23	18/18670	0.0219538	0.0377876	0.0106048	IL1B	1
BP	GO:0150079	negative regulation of neuroinflammatory response	2020-01-23	18/18670	0.0219538	0.0377876	0.0106048	IL4	1
BP	GO:1900221	regulation of amyloid-beta clearance	2020-01-23	18/18670	0.0219538	0.0377876	0.0106048	IL4	1
BP	GO:1900372	negative regulation of purine nucleotide biosynthetic process	2020-01-23	18/18670	0.0219538	0.0377876	0.0106048	STAT3	1
BP	GO:2000047	regulation of cell-cell adhesion mediated by cadherin	2020-01-23	18/18670	0.0219538	0.0377876	0.0106048	VEGFA	1
BP	GO:2000647	negative regulation of stem cell proliferation	2020-01-23	18/18670	0.0219538	0.0377876	0.0106048	TP53	1
BP	GO:0048167	regulation of synaptic plasticity	2020-02-23	187/18670	0.0219908	0.0378241	0.0106151	MAPK1/PTGS2	2
BP	GO:1901292	nucleoside phosphate catabolic process	2020-02-23	188/18670	0.0222107	0.0381752	0.0107136	TP53/STAT3	2
BP	GO:0002446	neutrophil mediated immunity	2020-03-23	499/18670	0.0225926	0.0388038	0.01089	MMP9/MAPK14/MAPK1	3
BP	GO:0002791	regulation of peptide secretion	2020-03-23	500/18670	0.0227108	0.0389791	0.0109392	EGFR/MAPK14/IL1B	3
BP	GO:0002363	alpha-beta T cell lineage commitment	2020-01-23	19/18670	0.0231599	0.0391087	0.0109756	STAT3	1
BP	GO:0002689	negative regulation of leukocyte chemotaxis	2020-01-23	19/18670	0.0231599	0.0391087	0.0109756	CCL2	1
BP	GO:0002726	positive regulation of T cell cytokine production	2020-01-23	19/18670	0.0231599	0.0391087	0.0109756	IL1B	1
BP	GO:0002922	positive regulation of humoral immune response	2020-01-23	19/18670	0.0231599	0.0391087	0.0109756	IL1B	1
BP	GO:0010663	positive regulation of striated muscle cell apoptotic process	2020-01-23	19/18670	0.0231599	0.0391087	0.0109756	TP53	1
BP	GO:0010666	positive regulation of cardiac muscle cell apoptotic process	2020-01-23	19/18670	0.0231599	0.0391087	0.0109756	TP53	1
BP	GO:0015669	gas transport	2020-01-23	19/18670	0.0231599	0.0391087	0.0109756	MYC	1
BP	GO:0032026	response to magnesium ion	2020-01-23	19/18670	0.0231599	0.0391087	0.0109756	CCND1	1
BP	GO:0032930	positive regulation of superoxide anion generation	2020-01-23	19/18670	0.0231599	0.0391087	0.0109756	EGFR	1
BP	GO:0036303	lymph vessel morphogenesis	2020-01-23	19/18670	0.0231599	0.0391087	0.0109756	VEGFA	1
BP	GO:0042789	mRNA transcription by RNA polymerase II	2020-01-23	19/18670	0.0231599	0.0391087	0.0109756	STAT3	1
BP	GO:0045076	regulation of interleukin-2 biosynthetic process	2020-01-23	19/18670	0.0231599	0.0391087	0.0109756	IL1B	1
BP	GO:0051546	keratinocyte migration	2020-01-23	19/18670	0.0231599	0.0391087	0.0109756	MMP9	1
BP	GO:0060252	positive regulation of glial cell proliferation	2020-01-23	19/18670	0.0231599	0.0391087	0.0109756	IL1B	1
BP	GO:0060438	trachea development	2020-01-23	19/18670	0.0231599	0.0391087	0.0109756	MAPK1	1
BP	GO:0072074	kidney mesenchyme development	2020-01-23	19/18670	0.0231599	0.0391087	0.0109756	MYC	1
BP	GO:0090201	negative regulation of release of cytochrome c from mitochondria	2020-01-23	19/18670	0.0231599	0.0391087	0.0109756	AKT1	1
BP	GO:1901741	positive regulation of myoblast fusion	2020-01-23	19/18670	0.0231599	0.0391087	0.0109756	MAPK14	1
BP	GO:1902074	response to salt	2020-01-23	19/18670	0.0231599	0.0391087	0.0109756	EDN1	1
BP	GO:1902176	negative regulation of oxidative stress-induced intrinsic apoptotic signaling pathway	2020-01-23	19/18670	0.0231599	0.0391087	0.0109756	AKT1	1
BP	GO:1904683	regulation of metalloendopeptidase activity	2020-01-23	19/18670	0.0231599	0.0391087	0.0109756	STAT3	1
BP	GO:2000010	positive regulation of protein localization to cell surface	2020-01-23	19/18670	0.0231599	0.0391087	0.0109756	AKT1	1
BP	GO:2000696	regulation of epithelial cell differentiation involved in kidney development	2020-01-23	19/18670	0.0231599	0.0391087	0.0109756	MMP9	1
BP	GO:0051168	nuclear export	2020-02-23	194/18670	0.0235499	0.0397394	0.0111526	TP53/IL1B	2
BP	GO:0001502	cartilage condensation	2020-01-23	20/18670	0.0243645	0.0406581	0.0114104	MAPK14	1
BP	GO:0002374	cytokine secretion involved in immune response	2020-01-23	20/18670	0.0243645	0.0406581	0.0114104	MAPK14	1
BP	GO:0002827	positive regulation of T-helper 1 type immune response	2020-01-23	20/18670	0.0243645	0.0406581	0.0114104	IL1B	1
BP	GO:0010042	response to manganese ion	2020-01-23	20/18670	0.0243645	0.0406581	0.0114104	PTGS2	1
BP	GO:0030220	platelet formation	2020-01-23	20/18670	0.0243645	0.0406581	0.0114104	CASP3	1
BP	GO:0032042	mitochondrial DNA metabolic process	2020-01-23	20/18670	0.0243645	0.0406581	0.0114104	TP53	1
BP	GO:0032495	response to muramyl dipeptide	2020-01-23	20/18670	0.0243645	0.0406581	0.0114104	MAPK14	1
BP	GO:0032793	positive regulation of CREB transcription factor activity	2020-01-23	20/18670	0.0243645	0.0406581	0.0114104	VEGFA	1
BP	GO:0042474	middle ear morphogenesis	2020-01-23	20/18670	0.0243645	0.0406581	0.0114104	EDN1	1
BP	GO:0043369	CD4-positive or CD8-positive, alpha-beta T cell lineage commitment	2020-01-23	20/18670	0.0243645	0.0406581	0.0114104	STAT3	1
BP	GO:0043586	tongue development	2020-01-23	20/18670	0.0243645	0.0406581	0.0114104	EGFR	1
BP	GO:0060602	branch elongation of an epithelium	2020-01-23	20/18670	0.0243645	0.0406581	0.0114104	ESR1	1
BP	GO:0071636	positive regulation of transforming growth factor beta production	2020-01-23	20/18670	0.0243645	0.0406581	0.0114104	PTGS2	1
BP	GO:0090370	negative regulation of cholesterol efflux	2020-01-23	20/18670	0.0243645	0.0406581	0.0114104	EGF	1
BP	GO:1902993	positive regulation of amyloid precursor protein catabolic process	2020-01-23	20/18670	0.0243645	0.0406581	0.0114104	CASP3	1
BP	GO:1905523	positive regulation of macrophage migration	2020-01-23	20/18670	0.0243645	0.0406581	0.0114104	MAPK14	1
BP	GO:0016052	carbohydrate catabolic process	2020-02-23	199/18670	0.0246909	0.0411457	0.0115473	TP53/STAT3	2
BP	GO:0061013	regulation of mRNA catabolic process	2020-02-23	199/18670	0.0246909	0.0411457	0.0115473	AKT1/MAPK14	2
BP	GO:0002703	regulation of leukocyte mediated immunity	2020-02-23	201/18670	0.0251536	0.0418823	0.011754	IL4/IL1B	2
BP	GO:0009746	response to hexose	2020-02-23	202/18670	0.0253863	0.0418823	0.011754	CASP3/PTGS2	2
BP	GO:0010310	regulation of hydrogen peroxide metabolic process	2020-01-23	21/18670	0.0255677	0.0418823	0.011754	STAT3	1
BP	GO:0010829	negative regulation of glucose transmembrane transport	2020-01-23	21/18670	0.0255677	0.0418823	0.011754	IL1B	1
BP	GO:0010893	positive regulation of steroid biosynthetic process	2020-01-23	21/18670	0.0255677	0.0418823	0.011754	IL1B	1
BP	GO:0014821	phasic smooth muscle contraction	2020-01-23	21/18670	0.0255677	0.0418823	0.011754	EDN1	1
BP	GO:0017000	antibiotic biosynthetic process	2020-01-23	21/18670	0.0255677	0.0418823	0.011754	STAT3	1
BP	GO:0030728	ovulation	2020-01-23	21/18670	0.0255677	0.0418823	0.011754	PTGS2	1
BP	GO:0031290	retinal ganglion cell axon guidance	2020-01-23	21/18670	0.0255677	0.0418823	0.011754	VEGFA	1
BP	GO:0032891	negative regulation of organic acid transport	2020-01-23	21/18670	0.0255677	0.0418823	0.011754	AKT1	1
BP	GO:0032986	protein-DNA complex disassembly	2020-01-23	21/18670	0.0255677	0.0418823	0.011754	MYC	1
BP	GO:0035162	embryonic hemopoiesis	2020-01-23	21/18670	0.0255677	0.0418823	0.011754	VEGFA	1
BP	GO:0035813	regulation of renal sodium excretion	2020-01-23	21/18670	0.0255677	0.0418823	0.011754	EDN1	1
BP	GO:0036344	platelet morphogenesis	2020-01-23	21/18670	0.0255677	0.0418823	0.011754	CASP3	1
BP	GO:0043153	entrainment of circadian clock by photoperiod	2020-01-23	21/18670	0.0255677	0.0418823	0.011754	TP53	1
BP	GO:0048245	eosinophil chemotaxis	2020-01-23	21/18670	0.0255677	0.0418823	0.011754	CCL2	1
BP	GO:0061213	positive regulation of mesonephros development	2020-01-23	21/18670	0.0255677	0.0418823	0.011754	VEGFA	1
BP	GO:0071498	cellular response to fluid shear stress	2020-01-23	21/18670	0.0255677	0.0418823	0.011754	PTGS2	1
BP	GO:0072111	cell proliferation involved in kidney development	2020-01-23	21/18670	0.0255677	0.0418823	0.011754	MYC	1
BP	GO:0090280	positive regulation of calcium ion import	2020-01-23	21/18670	0.0255677	0.0418823	0.011754	CCL2	1
BP	GO:0098743	cell aggregation	2020-01-23	21/18670	0.0255677	0.0418823	0.011754	MAPK14	1
BP	GO:1901739	regulation of myoblast fusion	2020-01-23	21/18670	0.0255677	0.0418823	0.011754	MAPK14	1
BP	GO:1903392	negative regulation of adherens junction organization	2020-01-23	21/18670	0.0255677	0.0418823	0.011754	VEGFA	1
BP	GO:2000269	regulation of fibroblast apoptotic process	2020-01-23	21/18670	0.0255677	0.0418823	0.011754	TP53	1
BP	GO:2000737	negative regulation of stem cell differentiation	2020-01-23	21/18670	0.0255677	0.0418823	0.011754	STAT3	1
BP	GO:0030278	regulation of ossification	2020-02-23	203/18670	0.0256199	0.0419392	0.01177	MAPK14/MAPK1	2
BP	GO:0034284	response to monosaccharide	2020-02-23	207/18670	0.0265631	0.0431975	0.0121231	CASP3/PTGS2	2
BP	GO:0000423	mitophagy	2020-01-23	22/18670	0.0267695	0.0431975	0.0121231	TP53	1
BP	GO:0002052	positive regulation of neuroblast proliferation	2020-01-23	22/18670	0.0267695	0.0431975	0.0121231	VEGFA	1
BP	GO:0010226	response to lithium ion	2020-01-23	22/18670	0.0267695	0.0431975	0.0121231	PTGS2	1
BP	GO:0010869	regulation of receptor biosynthetic process	2020-01-23	22/18670	0.0267695	0.0431975	0.0121231	EDN1	1
BP	GO:0030878	thyroid gland development	2020-01-23	22/18670	0.0267695	0.0431975	0.0121231	MAPK1	1
BP	GO:0031342	negative regulation of cell killing	2020-01-23	22/18670	0.0267695	0.0431975	0.0121231	IL4	1
BP	GO:0032069	regulation of nuclease activity	2020-01-23	22/18670	0.0267695	0.0431975	0.0121231	AKT1	1
BP	GO:0032656	regulation of interleukin-13 production	2020-01-23	22/18670	0.0267695	0.0431975	0.0121231	IL4	1
BP	GO:0032928	regulation of superoxide anion generation	2020-01-23	22/18670	0.0267695	0.0431975	0.0121231	EGFR	1
BP	GO:0035809	regulation of urine volume	2020-01-23	22/18670	0.0267695	0.0431975	0.0121231	EDN1	1
BP	GO:0042094	interleukin-2 biosynthetic process	2020-01-23	22/18670	0.0267695	0.0431975	0.0121231	IL1B	1
BP	GO:0042359	vitamin D metabolic process	2020-01-23	22/18670	0.0267695	0.0431975	0.0121231	IL1B	1
BP	GO:0045117	azole transport	2020-01-23	22/18670	0.0267695	0.0431975	0.0121231	EDN1	1
BP	GO:0045663	positive regulation of myoblast differentiation	2020-01-23	22/18670	0.0267695	0.0431975	0.0121231	MAPK14	1
BP	GO:0051000	positive regulation of nitric-oxide synthase activity	2020-01-23	22/18670	0.0267695	0.0431975	0.0121231	AKT1	1
BP	GO:0060065	uterus development	2020-01-23	22/18670	0.0267695	0.0431975	0.0121231	ESR1	1
BP	GO:0070935	3'-UTR-mediated mRNA stabilization	2020-01-23	22/18670	0.0267695	0.0431975	0.0121231	MAPK14	1
BP	GO:0071379	cellular response to prostaglandin stimulus	2020-01-23	22/18670	0.0267695	0.0431975	0.0121231	AKT1	1
BP	GO:0090189	regulation of branching involved in ureteric bud morphogenesis	2020-01-23	22/18670	0.0267695	0.0431975	0.0121231	VEGFA	1
BP	GO:1903589	positive regulation of blood vessel endothelial cell proliferation involved in sprouting angiogenesis	2020-01-23	22/18670	0.0267695	0.0431975	0.0121231	VEGFA	1
BP	GO:0050792	regulation of viral process	2020-02-23	208/18670	0.0268011	0.0431975	0.0121231	JUN/CXCL8	2
BP	GO:0090276	regulation of peptide hormone secretion	2020-02-23	208/18670	0.0268011	0.0431975	0.0121231	EGFR/IL1B	2
BP	GO:0051216	cartilage development	2020-02-23	209/18670	0.02704	0.0435243	0.0122148	EDN1/MAPK14	2
BP	GO:0051701	interaction with host	2020-02-23	209/18670	0.02704	0.0435243	0.0122148	EGFR/CXCL8	2
BP	GO:0050707	regulation of cytokine secretion	2020-02-23	210/18670	0.0272798	0.0438809	0.0123149	MAPK14/IL1B	2
BP	GO:1903531	negative regulation of secretion by cell	2020-02-23	211/18670	0.0275204	0.0442384	0.0124152	EDN1/IL1B	2
BP	GO:0007413	axonal fasciculation	2020-01-23	23/18670	0.0279698	0.044722	0.0125509	CASP3	1
BP	GO:0034695	response to prostaglandin E	2020-01-23	23/18670	0.0279698	0.044722	0.0125509	AKT1	1
BP	GO:0035812	renal sodium excretion	2020-01-23	23/18670	0.0279698	0.044722	0.0125509	EDN1	1
BP	GO:0051043	regulation of membrane protein ectodomain proteolysis	2020-01-23	23/18670	0.0279698	0.044722	0.0125509	IL1B	1
BP	GO:0071157	negative regulation of cell cycle arrest	2020-01-23	23/18670	0.0279698	0.044722	0.0125509	CCND1	1
BP	GO:0072215	regulation of metanephros development	2020-01-23	23/18670	0.0279698	0.044722	0.0125509	MYC	1
BP	GO:0090343	positive regulation of cell aging	2020-01-23	23/18670	0.0279698	0.044722	0.0125509	TP53	1
BP	GO:0106030	neuron projection fasciculation	2020-01-23	23/18670	0.0279698	0.044722	0.0125509	CASP3	1
BP	GO:1902749	regulation of cell cycle G2/M phase transition	2020-02-23	213/18670	0.0280043	0.0447474	0.0125581	CCND1/TP53	2
BP	GO:0015893	drug transport	2020-02-23	214/18670	0.0282475	0.0450464	0.012642	EDN1/MYC	2
BP	GO:0016051	carbohydrate biosynthetic process	2020-02-23	214/18670	0.0282475	0.0450464	0.012642	EGF/AKT1	2
BP	GO:1903050	regulation of proteolysis involved in cellular protein catabolic process	2020-02-23	214/18670	0.0282475	0.0450464	0.012642	EGF/AKT1	2
BP	GO:0032869	cellular response to insulin stimulus	2020-02-23	216/18670	0.0287366	0.045796	0.0128524	AKT1/IL1B	2
BP	GO:0009110	vitamin biosynthetic process	2020-01-23	24/18670	0.0291688	0.0461184	0.0129428	IL1B	1
BP	GO:0010288	response to lead ion	2020-01-23	24/18670	0.0291688	0.0461184	0.0129428	PTGS2	1
BP	GO:0032897	negative regulation of viral transcription	2020-01-23	24/18670	0.0291688	0.0461184	0.0129428	JUN	1
BP	GO:0036010	protein localization to endosome	2020-01-23	24/18670	0.0291688	0.0461184	0.0129428	EGF	1
BP	GO:0044062	regulation of excretion	2020-01-23	24/18670	0.0291688	0.0461184	0.0129428	EDN1	1
BP	GO:0050996	positive regulation of lipid catabolic process	2020-01-23	24/18670	0.0291688	0.0461184	0.0129428	IL1B	1
BP	GO:0060343	trabecula formation	2020-01-23	24/18670	0.0291688	0.0461184	0.0129428	MMP2	1
BP	GO:0060396	growth hormone receptor signaling pathway	2020-01-23	24/18670	0.0291688	0.0461184	0.0129428	STAT3	1
BP	GO:1903649	regulation of cytoplasmic transport	2020-01-23	24/18670	0.0291688	0.0461184	0.0129428	MAPK1	1
BP	GO:1905564	positive regulation of vascular endothelial cell proliferation	2020-01-23	24/18670	0.0291688	0.0461184	0.0129428	STAT3	1
BP	GO:2000178	negative regulation of neural precursor cell proliferation	2020-01-23	24/18670	0.0291688	0.0461184	0.0129428	TP53	1
BP	GO:2001026	regulation of endothelial cell chemotaxis	2020-01-23	24/18670	0.0291688	0.0461184	0.0129428	VEGFA	1
BP	GO:0043583	ear development	2020-02-23	219/18670	0.0294767	0.0465747	0.0130709	EDN1/MAPK1	2
BP	GO:0043903	regulation of symbiosis, encompassing mutualism through parasitism	2020-02-23	222/18670	0.0302244	0.0474818	0.0133255	JUN/CXCL8	2
BP	GO:0001945	lymph vessel development	2020-01-23	25/18670	0.0303663	0.0474818	0.0133255	VEGFA	1
BP	GO:0009648	photoperiodism	2020-01-23	25/18670	0.0303663	0.0474818	0.0133255	TP53	1
BP	GO:0014829	vascular smooth muscle contraction	2020-01-23	25/18670	0.0303663	0.0474818	0.0133255	EDN1	1
BP	GO:0032461	positive regulation of protein oligomerization	2020-01-23	25/18670	0.0303663	0.0474818	0.0133255	TP53	1
BP	GO:0032616	interleukin-13 production	2020-01-23	25/18670	0.0303663	0.0474818	0.0133255	IL4	1
BP	GO:0045672	positive regulation of osteoclast differentiation	2020-01-23	25/18670	0.0303663	0.0474818	0.0133255	FOS	1
BP	GO:0045830	positive regulation of isotype switching	2020-01-23	25/18670	0.0303663	0.0474818	0.0133255	IL4	1
BP	GO:0051894	positive regulation of focal adhesion assembly	2020-01-23	25/18670	0.0303663	0.0474818	0.0133255	VEGFA	1
BP	GO:0060444	branching involved in mammary gland duct morphogenesis	2020-01-23	25/18670	0.0303663	0.0474818	0.0133255	ESR1	1
BP	GO:0060571	morphogenesis of an epithelial fold	2020-01-23	25/18670	0.0303663	0.0474818	0.0133255	EGFR	1
BP	GO:0061050	regulation of cell growth involved in cardiac muscle cell development	2020-01-23	25/18670	0.0303663	0.0474818	0.0133255	EDN1	1
BP	GO:0061217	regulation of mesonephros development	2020-01-23	25/18670	0.0303663	0.0474818	0.0133255	VEGFA	1
BP	GO:0071378	cellular response to growth hormone stimulus	2020-01-23	25/18670	0.0303663	0.0474818	0.0133255	STAT3	1
BP	GO:0072677	eosinophil migration	2020-01-23	25/18670	0.0303663	0.0474818	0.0133255	CCL2	1
BP	GO:2000353	positive regulation of endothelial cell apoptotic process	2020-01-23	25/18670	0.0303663	0.0474818	0.0133255	CCL2	1
BP	GO:0034404	nucleobase-containing small molecule biosynthetic process	2020-02-23	226/18670	0.0312332	0.0487507	0.0136816	TP53/STAT3	2
BP	GO:0001894	tissue homeostasis	2020-02-23	227/18670	0.0314875	0.0487507	0.0136816	EGFR/VEGFA	2
BP	GO:0006309	apoptotic DNA fragmentation	2020-01-23	26/18670	0.0315624	0.0487507	0.0136816	CASP3	1
BP	GO:0010460	positive regulation of heart rate	2020-01-23	26/18670	0.0315624	0.0487507	0.0136816	EDN1	1
BP	GO:0010758	regulation of macrophage chemotaxis	2020-01-23	26/18670	0.0315624	0.0487507	0.0136816	MAPK14	1
BP	GO:0022011	myelination in peripheral nervous system	2020-01-23	26/18670	0.0315624	0.0487507	0.0136816	AKT1	1
BP	GO:0031954	positive regulation of protein autophosphorylation	2020-01-23	26/18670	0.0315624	0.0487507	0.0136816	VEGFA	1
BP	GO:0032292	peripheral nervous system axon ensheathment	2020-01-23	26/18670	0.0315624	0.0487507	0.0136816	AKT1	1
BP	GO:0032800	receptor biosynthetic process	2020-01-23	26/18670	0.0315624	0.0487507	0.0136816	EDN1	1
BP	GO:0034114	regulation of heterotypic cell-cell adhesion	2020-01-23	26/18670	0.0315624	0.0487507	0.0136816	IL1B	1
BP	GO:0042044	fluid transport	2020-01-23	26/18670	0.0315624	0.0487507	0.0136816	EDN1	1
BP	GO:0042481	regulation of odontogenesis	2020-01-23	26/18670	0.0315624	0.0487507	0.0136816	EDN1	1
BP	GO:0060706	cell differentiation involved in embryonic placenta development	2020-01-23	26/18670	0.0315624	0.0487507	0.0136816	AKT1	1
BP	GO:0060740	prostate gland epithelium morphogenesis	2020-01-23	26/18670	0.0315624	0.0487507	0.0136816	ESR1	1
BP	GO:0072539	T-helper 17 cell differentiation	2020-01-23	26/18670	0.0315624	0.0487507	0.0136816	STAT3	1
BP	GO:0099560	synaptic membrane adhesion	2020-01-23	26/18670	0.0315624	0.0487507	0.0136816	MAPK14	1
BP	GO:1900120	regulation of receptor binding	2020-01-23	26/18670	0.0315624	0.0487507	0.0136816	MMP9	1
BP	GO:1903959	regulation of anion transmembrane transport	2020-01-23	26/18670	0.0315624	0.0487507	0.0136816	AKT1	1
BP	GO:1904353	regulation of telomere capping	2020-01-23	26/18670	0.0315624	0.0487507	0.0136816	MAPK1	1
BP	GO:0002825	regulation of T-helper 1 type immune response	2020-01-23	27/18670	0.0327571	0.0500404	0.0140435	IL1B	1
BP	GO:0007176	regulation of epidermal growth factor-activated receptor activity	2020-01-23	27/18670	0.0327571	0.0500404	0.0140435	EGF	1
BP	GO:0009649	entrainment of circadian clock	2020-01-23	27/18670	0.0327571	0.0500404	0.0140435	TP53	1
BP	GO:0009651	response to salt stress	2020-01-23	27/18670	0.0327571	0.0500404	0.0140435	TP53	1
BP	GO:0010971	positive regulation of G2/M transition of mitotic cell cycle	2020-01-23	27/18670	0.0327571	0.0500404	0.0140435	CCND1	1
BP	GO:0035902	response to immobilization stress	2020-01-23	27/18670	0.0327571	0.0500404	0.0140435	FOS	1
BP	GO:0043921	modulation by host of viral transcription	2020-01-23	27/18670	0.0327571	0.0500404	0.0140435	JUN	1
BP	GO:0045671	negative regulation of osteoclast differentiation	2020-01-23	27/18670	0.0327571	0.0500404	0.0140435	IL4	1
BP	GO:0045932	negative regulation of muscle contraction	2020-01-23	27/18670	0.0327571	0.0500404	0.0140435	PTGS2	1
BP	GO:0046885	regulation of hormone biosynthetic process	2020-01-23	27/18670	0.0327571	0.0500404	0.0140435	IL1B	1
BP	GO:0052472	modulation by host of symbiont transcription	2020-01-23	27/18670	0.0327571	0.0500404	0.0140435	JUN	1
BP	GO:0060143	positive regulation of syncytium formation by plasma membrane fusion	2020-01-23	27/18670	0.0327571	0.0500404	0.0140435	MAPK14	1
BP	GO:0060259	regulation of feeding behavior	2020-01-23	27/18670	0.0327571	0.0500404	0.0140435	STAT3	1
BP	GO:1901623	regulation of lymphocyte chemotaxis	2020-01-23	27/18670	0.0327571	0.0500404	0.0140435	CCL2	1
BP	GO:1902175	regulation of oxidative stress-induced intrinsic apoptotic signaling pathway	2020-01-23	27/18670	0.0327571	0.0500404	0.0140435	AKT1	1
BP	GO:1905208	negative regulation of cardiocyte differentiation	2020-01-23	27/18670	0.0327571	0.0500404	0.0140435	EGFR	1
BP	GO:1905563	negative regulation of vascular endothelial cell proliferation	2020-01-23	27/18670	0.0327571	0.0500404	0.0140435	CCL2	1
BP	GO:0042445	hormone metabolic process	2020-02-23	232/18670	0.0327715	0.0500404	0.0140435	ESR1/IL1B	2
BP	GO:0048588	developmental cell growth	2020-02-23	234/18670	0.0332908	0.0508012	0.014257	VEGFA/EDN1	2
BP	GO:0060560	developmental growth involved in morphogenesis	2020-02-23	235/18670	0.0335517	0.0511669	0.0143597	VEGFA/ESR1	2
BP	GO:0001773	myeloid dendritic cell activation	2020-01-23	28/18670	0.0339504	0.0514167	0.0144298	IL4	1
BP	GO:0007205	protein kinase C-activating G protein-coupled receptor signaling pathway	2020-01-23	28/18670	0.0339504	0.0514167	0.0144298	EDN1	1
BP	GO:0008209	androgen metabolic process	2020-01-23	28/18670	0.0339504	0.0514167	0.0144298	ESR1	1
BP	GO:0052312	modulation of transcription in other organism involved in symbiotic interaction	2020-01-23	28/18670	0.0339504	0.0514167	0.0144298	JUN	1
BP	GO:0060512	prostate gland morphogenesis	2020-01-23	28/18670	0.0339504	0.0514167	0.0144298	ESR1	1
BP	GO:0071168	protein localization to chromatin	2020-01-23	28/18670	0.0339504	0.0514167	0.0144298	ESR1	1
BP	GO:1902003	regulation of amyloid-beta formation	2020-01-23	28/18670	0.0339504	0.0514167	0.0144298	CASP3	1
BP	GO:1902932	positive regulation of alcohol biosynthetic process	2020-01-23	28/18670	0.0339504	0.0514167	0.0144298	IL1B	1
BP	GO:1903792	negative regulation of anion transport	2020-01-23	28/18670	0.0339504	0.0514167	0.0144298	AKT1	1
BP	GO:1990776	response to angiotensin	2020-01-23	28/18670	0.0339504	0.0514167	0.0144298	PTGS2	1
BP	GO:2000108	positive regulation of leukocyte apoptotic process	2020-01-23	28/18670	0.0339504	0.0514167	0.0144298	TP53	1
BP	GO:0030258	lipid modification	2020-02-23	238/18670	0.0343394	0.0519731	0.0145859	AKT1/MAPK14	2
BP	GO:0048705	skeletal system morphogenesis	2020-02-23	239/18670	0.0346035	0.05234	0.0146889	MAPK14/MMP2	2
BP	GO:0050663	cytokine secretion	2020-02-23	240/18670	0.0348685	0.0526915	0.0147875	MAPK14/IL1B	2
BP	GO:0042593	glucose homeostasis	2020-02-23	241/18670	0.0351343	0.0526915	0.0147875	AKT1/STAT3	2
BP	GO:0005979	regulation of glycogen biosynthetic process	2020-01-23	29/18670	0.0351423	0.0526915	0.0147875	AKT1	1
BP	GO:0010954	positive regulation of protein processing	2020-01-23	29/18670	0.0351423	0.0526915	0.0147875	IL1B	1
BP	GO:0010962	regulation of glucan biosynthetic process	2020-01-23	29/18670	0.0351423	0.0526915	0.0147875	AKT1	1
BP	GO:0014044	Schwann cell development	2020-01-23	29/18670	0.0351423	0.0526915	0.0147875	AKT1	1
BP	GO:0032372	negative regulation of sterol transport	2020-01-23	29/18670	0.0351423	0.0526915	0.0147875	EGF	1
BP	GO:0032375	negative regulation of cholesterol transport	2020-01-23	29/18670	0.0351423	0.0526915	0.0147875	EGF	1
BP	GO:0044030	regulation of DNA methylation	2020-01-23	29/18670	0.0351423	0.0526915	0.0147875	MYC	1
BP	GO:0060142	regulation of syncytium formation by plasma membrane fusion	2020-01-23	29/18670	0.0351423	0.0526915	0.0147875	MAPK14	1
BP	GO:0070102	interleukin-6-mediated signaling pathway	2020-01-23	29/18670	0.0351423	0.0526915	0.0147875	STAT3	1
BP	GO:0070528	protein kinase C signaling	2020-01-23	29/18670	0.0351423	0.0526915	0.0147875	VEGFA	1
BP	GO:0072538	T-helper 17 type immune response	2020-01-23	29/18670	0.0351423	0.0526915	0.0147875	STAT3	1
BP	GO:2000727	positive regulation of cardiac muscle cell differentiation	2020-01-23	29/18670	0.0351423	0.0526915	0.0147875	EDN1	1
BP	GO:0033500	carbohydrate homeostasis	2020-02-23	242/18670	0.0354009	0.0530462	0.0148871	AKT1/STAT3	2
BP	GO:0000002	mitochondrial genome maintenance	2020-01-23	30/18670	0.0363328	0.0540057	0.0151564	TP53	1
BP	GO:0001782	B cell homeostasis	2020-01-23	30/18670	0.0363328	0.0540057	0.0151564	CASP3	1
BP	GO:0032743	positive regulation of interleukin-2 production	2020-01-23	30/18670	0.0363328	0.0540057	0.0151564	IL1B	1
BP	GO:0035066	positive regulation of histone acetylation	2020-01-23	30/18670	0.0363328	0.0540057	0.0151564	IL1B	1
BP	GO:0038111	interleukin-7-mediated signaling pathway	2020-01-23	30/18670	0.0363328	0.0540057	0.0151564	STAT3	1
BP	GO:0042759	long-chain fatty acid biosynthetic process	2020-01-23	30/18670	0.0363328	0.0540057	0.0151564	PTGS2	1
BP	GO:0045940	positive regulation of steroid metabolic process	2020-01-23	30/18670	0.0363328	0.0540057	0.0151564	IL1B	1
BP	GO:0046320	regulation of fatty acid oxidation	2020-01-23	30/18670	0.0363328	0.0540057	0.0151564	AKT1	1
BP	GO:0050869	negative regulation of B cell activation	2020-01-23	30/18670	0.0363328	0.0540057	0.0151564	CASP3	1
BP	GO:0071480	cellular response to gamma radiation	2020-01-23	30/18670	0.0363328	0.0540057	0.0151564	TP53	1
BP	GO:0071549	cellular response to dexamethasone stimulus	2020-01-23	30/18670	0.0363328	0.0540057	0.0151564	EGFR	1
BP	GO:1902751	positive regulation of cell cycle G2/M phase transition	2020-01-23	30/18670	0.0363328	0.0540057	0.0151564	CCND1	1
BP	GO:1904837	beta-catenin-TCF complex assembly	2020-01-23	30/18670	0.0363328	0.0540057	0.0151564	MYC	1
BP	GO:1903362	regulation of cellular protein catabolic process	2020-02-23	247/18670	0.0367457	0.0545859	0.0153192	EGF/AKT1	2
BP	GO:0046434	organophosphate catabolic process	2020-02-23	248/18670	0.0370171	0.0549212	0.0154133	TP53/STAT3	2
BP	GO:0065004	protein-DNA complex assembly	2020-02-23	248/18670	0.0370171	0.0549212	0.0154133	TP53/ESR1	2
BP	GO:0001963	synaptic transmission, dopaminergic	2020-01-23	31/18670	0.0375218	0.0552615	0.0155088	PTGS2	1
BP	GO:0002724	regulation of T cell cytokine production	2020-01-23	31/18670	0.0375218	0.0552615	0.0155088	IL1B	1
BP	GO:0003401	axis elongation	2020-01-23	31/18670	0.0375218	0.0552615	0.0155088	ESR1	1
BP	GO:0007202	activation of phospholipase C activity	2020-01-23	31/18670	0.0375218	0.0552615	0.0155088	EGFR	1
BP	GO:0010762	regulation of fibroblast migration	2020-01-23	31/18670	0.0375218	0.0552615	0.0155088	AKT1	1
BP	GO:0030431	sleep	2020-01-23	31/18670	0.0375218	0.0552615	0.0155088	FOS	1
BP	GO:0035767	endothelial cell chemotaxis	2020-01-23	31/18670	0.0375218	0.0552615	0.0155088	VEGFA	1
BP	GO:0043457	regulation of cellular respiration	2020-01-23	31/18670	0.0375218	0.0552615	0.0155088	IL4	1
BP	GO:0051482	positive regulation of cytosolic calcium ion concentration involved in phospholipase C-activating G protein-coupled signaling pathway	2020-01-23	31/18670	0.0375218	0.0552615	0.0155088	EDN1	1
BP	GO:1902253	regulation of intrinsic apoptotic signaling pathway by p53 class mediator	2020-01-23	31/18670	0.0375218	0.0552615	0.0155088	TP53	1
BP	GO:1903319	positive regulation of protein maturation	2020-01-23	31/18670	0.0375218	0.0552615	0.0155088	IL1B	1
BP	GO:1903393	positive regulation of adherens junction organization	2020-01-23	31/18670	0.0375218	0.0552615	0.0155088	VEGFA	1
BP	GO:0021537	telencephalon development	2020-02-23	251/18670	0.0378359	0.0556899	0.015629	EGFR/CASP3	2
BP	GO:0039694	viral RNA genome replication	2020-01-23	32/18670	0.0387095	0.0567677	0.0159315	CXCL8	1
BP	GO:0045922	negative regulation of fatty acid metabolic process	2020-01-23	32/18670	0.0387095	0.0567677	0.0159315	AKT1	1
BP	GO:0048841	regulation of axon extension involved in axon guidance	2020-01-23	32/18670	0.0387095	0.0567677	0.0159315	VEGFA	1
BP	GO:0055094	response to lipoprotein particle	2020-01-23	32/18670	0.0387095	0.0567677	0.0159315	AKT1	1
BP	GO:0060325	face morphogenesis	2020-01-23	32/18670	0.0387095	0.0567677	0.0159315	MMP2	1
BP	GO:2000778	positive regulation of interleukin-6 secretion	2020-01-23	32/18670	0.0387095	0.0567677	0.0159315	IL1B	1
BP	GO:0007187	G protein-coupled receptor signaling pathway, coupled to cyclic nucleotide second messenger	2020-02-23	256/18670	0.0392161	0.0574756	0.0161301	CCL2/EDN1	2
BP	GO:0009303	rRNA transcription	2020-01-23	33/18670	0.0398958	0.0580829	0.0163006	TP53	1
BP	GO:0010039	response to iron ion	2020-01-23	33/18670	0.0398958	0.0580829	0.0163006	CCND1	1
BP	GO:0042755	eating behavior	2020-01-23	33/18670	0.0398958	0.0580829	0.0163006	STAT3	1
BP	GO:0045191	regulation of isotype switching	2020-01-23	33/18670	0.0398958	0.0580829	0.0163006	IL4	1
BP	GO:0045736	negative regulation of cyclin-dependent protein serine/threonine kinase activity	2020-01-23	33/18670	0.0398958	0.0580829	0.0163006	CASP3	1
BP	GO:0048011	neurotrophin TRK receptor signaling pathway	2020-01-23	33/18670	0.0398958	0.0580829	0.0163006	CASP3	1
BP	GO:0060603	mammary gland duct morphogenesis	2020-01-23	33/18670	0.0398958	0.0580829	0.0163006	ESR1	1
BP	GO:0070232	regulation of T cell apoptotic process	2020-01-23	33/18670	0.0398958	0.0580829	0.0163006	TP53	1
BP	GO:1901890	positive regulation of cell junction assembly	2020-01-23	33/18670	0.0398958	0.0580829	0.0163006	VEGFA	1
BP	GO:2000352	negative regulation of endothelial cell apoptotic process	2020-01-23	33/18670	0.0398958	0.0580829	0.0163006	IL4	1
BP	GO:2000758	positive regulation of peptidyl-lysine acetylation	2020-01-23	33/18670	0.0398958	0.0580829	0.0163006	IL1B	1
BP	GO:0090257	regulation of muscle system process	2020-02-23	259/18670	0.0400535	0.0582772	0.0163551	EDN1/PTGS2	2
BP	GO:0032412	regulation of ion transmembrane transporter activity	2020-02-23	260/18670	0.0403342	0.0586148	0.0164499	MMP9/CCL2	2
BP	GO:0072659	protein localization to plasma membrane	2020-02-23	260/18670	0.0403342	0.0586148	0.0164499	EGFR/AKT1	2
BP	GO:0000737	DNA catabolic process, endonucleolytic	2020-01-23	34/18670	0.0410807	0.0590933	0.0165842	CASP3	1
BP	GO:0007435	salivary gland morphogenesis	2020-01-23	34/18670	0.0410807	0.0590933	0.0165842	EGFR	1
BP	GO:0010765	positive regulation of sodium ion transport	2020-01-23	34/18670	0.0410807	0.0590933	0.0165842	AKT1	1
BP	GO:0032148	activation of protein kinase B activity	2020-01-23	34/18670	0.0410807	0.0590933	0.0165842	AKT1	1
BP	GO:0032212	positive regulation of telomere maintenance via telomerase	2020-01-23	34/18670	0.0410807	0.0590933	0.0165842	MAPK1	1
BP	GO:0034205	amyloid-beta formation	2020-01-23	34/18670	0.0410807	0.0590933	0.0165842	CASP3	1
BP	GO:0042533	tumor necrosis factor biosynthetic process	2020-01-23	34/18670	0.0410807	0.0590933	0.0165842	IL4	1
BP	GO:0042534	regulation of tumor necrosis factor biosynthetic process	2020-01-23	34/18670	0.0410807	0.0590933	0.0165842	IL4	1
BP	GO:0043276	anoikis	2020-01-23	34/18670	0.0410807	0.0590933	0.0165842	AKT1	1
BP	GO:0043368	positive T cell selection	2020-01-23	34/18670	0.0410807	0.0590933	0.0165842	STAT3	1
BP	GO:0043516	regulation of DNA damage response, signal transduction by p53 class mediator	2020-01-23	34/18670	0.0410807	0.0590933	0.0165842	TP53	1
BP	GO:0048566	embryonic digestive tract development	2020-01-23	34/18670	0.0410807	0.0590933	0.0165842	CXCL8	1
BP	GO:0071402	cellular response to lipoprotein particle stimulus	2020-01-23	34/18670	0.0410807	0.0590933	0.0165842	AKT1	1
BP	GO:0071868	cellular response to monoamine stimulus	2020-01-23	34/18670	0.0410807	0.0590933	0.0165842	MAPK1	1
BP	GO:0071870	cellular response to catecholamine stimulus	2020-01-23	34/18670	0.0410807	0.0590933	0.0165842	MAPK1	1
BP	GO:0097009	energy homeostasis	2020-01-23	34/18670	0.0410807	0.0590933	0.0165842	STAT3	1
BP	GO:1904030	negative regulation of cyclin-dependent protein kinase activity	2020-01-23	34/18670	0.0410807	0.0590933	0.0165842	CASP3	1
BP	GO:0044839	cell cycle G2/M phase transition	2020-02-23	266/18670	0.0420341	0.0603988	0.0169505	CCND1/TP53	2
BP	GO:0030262	apoptotic nuclear changes	2020-01-23	35/18670	0.0422641	0.0603988	0.0169505	CASP3	1
BP	GO:0032735	positive regulation of interleukin-12 production	2020-01-23	35/18670	0.0422641	0.0603988	0.0169505	MAPK14	1
BP	GO:0042092	type 2 immune response	2020-01-23	35/18670	0.0422641	0.0603988	0.0169505	IL4	1
BP	GO:0042462	eye photoreceptor cell development	2020-01-23	35/18670	0.0422641	0.0603988	0.0169505	VEGFA	1
BP	GO:0060251	regulation of glial cell proliferation	2020-01-23	35/18670	0.0422641	0.0603988	0.0169505	IL1B	1
BP	GO:0070873	regulation of glycogen metabolic process	2020-01-23	35/18670	0.0422641	0.0603988	0.0169505	AKT1	1
BP	GO:0071312	cellular response to alkaloid	2020-01-23	35/18670	0.0422641	0.0603988	0.0169505	CASP3	1
BP	GO:0098801	regulation of renal system process	2020-01-23	35/18670	0.0422641	0.0603988	0.0169505	EDN1	1
BP	GO:1902991	regulation of amyloid precursor protein catabolic process	2020-01-23	35/18670	0.0422641	0.0603988	0.0169505	CASP3	1
BP	GO:1905332	positive regulation of morphogenesis of an epithelium	2020-01-23	35/18670	0.0422641	0.0603988	0.0169505	VEGFA	1
BP	GO:0022898	regulation of transmembrane transporter activity	2020-02-23	268/18670	0.0426068	0.0608524	0.0170778	MMP9/CCL2	2
BP	GO:0006007	glucose catabolic process	2020-01-23	36/18670	0.0434462	0.0617211	0.0173216	TP53	1
BP	GO:0009112	nucleobase metabolic process	2020-01-23	36/18670	0.0434462	0.0617211	0.0173216	MAPK1	1
BP	GO:0034390	smooth muscle cell apoptotic process	2020-01-23	36/18670	0.0434462	0.0617211	0.0173216	EDN1	1
BP	GO:0034391	regulation of smooth muscle cell apoptotic process	2020-01-23	36/18670	0.0434462	0.0617211	0.0173216	EDN1	1
BP	GO:0046627	negative regulation of insulin receptor signaling pathway	2020-01-23	36/18670	0.0434462	0.0617211	0.0173216	IL1B	1
BP	GO:0071634	regulation of transforming growth factor beta production	2020-01-23	36/18670	0.0434462	0.0617211	0.0173216	PTGS2	1
BP	GO:0090322	regulation of superoxide metabolic process	2020-01-23	36/18670	0.0434462	0.0617211	0.0173216	EGFR	1
BP	GO:0097242	amyloid-beta clearance	2020-01-23	36/18670	0.0434462	0.0617211	0.0173216	IL4	1
BP	GO:2000310	regulation of NMDA receptor activity	2020-01-23	36/18670	0.0434462	0.0617211	0.0173216	CCL2	1
BP	GO:1901617	organic hydroxy compound biosynthetic process	2020-02-23	271/18670	0.0434714	0.0617211	0.0173216	TP53/IL1B	2
BP	GO:0032868	response to insulin	2020-02-23	272/18670	0.043761	0.0620958	0.0174268	AKT1/IL1B	2
BP	GO:0061448	connective tissue development	2020-02-23	273/18670	0.0440514	0.0624711	0.0175321	EDN1/MAPK14	2
BP	GO:0002714	positive regulation of B cell mediated immunity	2020-01-23	37/18670	0.0446269	0.0627329	0.0176056	IL4	1
BP	GO:0002891	positive regulation of immunoglobulin mediated immune response	2020-01-23	37/18670	0.0446269	0.0627329	0.0176056	IL4	1
BP	GO:0006921	cellular component disassembly involved in execution phase of apoptosis	2020-01-23	37/18670	0.0446269	0.0627329	0.0176056	CASP3	1
BP	GO:0007431	salivary gland development	2020-01-23	37/18670	0.0446269	0.0627329	0.0176056	EGFR	1
BP	GO:0014037	Schwann cell differentiation	2020-01-23	37/18670	0.0446269	0.0627329	0.0176056	AKT1	1
BP	GO:0033280	response to vitamin D	2020-01-23	37/18670	0.0446269	0.0627329	0.0176056	PTGS2	1
BP	GO:0043114	regulation of vascular permeability	2020-01-23	37/18670	0.0446269	0.0627329	0.0176056	VEGFA	1
BP	GO:0046006	regulation of activated T cell proliferation	2020-01-23	37/18670	0.0446269	0.0627329	0.0176056	CASP3	1
BP	GO:0048846	axon extension involved in axon guidance	2020-01-23	37/18670	0.0446269	0.0627329	0.0176056	VEGFA	1
BP	GO:0050691	regulation of defense response to virus by host	2020-01-23	37/18670	0.0446269	0.0627329	0.0176056	IL1B	1
BP	GO:0060323	head morphogenesis	2020-01-23	37/18670	0.0446269	0.0627329	0.0176056	MMP2	1
BP	GO:0071542	dopaminergic neuron differentiation	2020-01-23	37/18670	0.0446269	0.0627329	0.0176056	VEGFA	1
BP	GO:1902284	neuron projection extension involved in neuron projection guidance	2020-01-23	37/18670	0.0446269	0.0627329	0.0176056	VEGFA	1
BP	GO:1903427	negative regulation of reactive oxygen species biosynthetic process	2020-01-23	37/18670	0.0446269	0.0627329	0.0176056	STAT3	1
BP	GO:1904358	positive regulation of telomere maintenance via telomere lengthening	2020-01-23	37/18670	0.0446269	0.0627329	0.0176056	MAPK1	1
BP	GO:0007411	axon guidance	2020-02-23	276/18670	0.0449271	0.0631181	0.0177137	VEGFA/MAPK1	2
BP	GO:0097485	neuron projection guidance	2020-02-23	277/18670	0.0452204	0.0634932	0.0178189	VEGFA/MAPK1	2
BP	GO:0003298	physiological muscle hypertrophy	2020-01-23	38/18670	0.0458062	0.0636843	0.0178726	EDN1	1
BP	GO:0003301	physiological cardiac muscle hypertrophy	2020-01-23	38/18670	0.0458062	0.0636843	0.0178726	EDN1	1
BP	GO:0010831	positive regulation of myotube differentiation	2020-01-23	38/18670	0.0458062	0.0636843	0.0178726	MAPK14	1
BP	GO:0016572	histone phosphorylation	2020-01-23	38/18670	0.0458062	0.0636843	0.0178726	IL1B	1
BP	GO:0032094	response to food	2020-01-23	38/18670	0.0458062	0.0636843	0.0178726	AKT1	1
BP	GO:0032350	regulation of hormone metabolic process	2020-01-23	38/18670	0.0458062	0.0636843	0.0178726	IL1B	1
BP	GO:0035329	hippo signaling	2020-01-23	38/18670	0.0458062	0.0636843	0.0178726	CASP3	1
BP	GO:0045022	early endosome to late endosome transport	2020-01-23	38/18670	0.0458062	0.0636843	0.0178726	MAPK1	1
BP	GO:0046329	negative regulation of JNK cascade	2020-01-23	38/18670	0.0458062	0.0636843	0.0178726	AKT1	1
BP	GO:0048009	insulin-like growth factor receptor signaling pathway	2020-01-23	38/18670	0.0458062	0.0636843	0.0178726	AKT1	1
BP	GO:0061049	cell growth involved in cardiac muscle cell development	2020-01-23	38/18670	0.0458062	0.0636843	0.0178726	EDN1	1
BP	GO:0071604	transforming growth factor beta production	2020-01-23	38/18670	0.0458062	0.0636843	0.0178726	PTGS2	1
BP	GO:0071867	response to monoamine	2020-01-23	38/18670	0.0458062	0.0636843	0.0178726	MAPK1	1
BP	GO:0071869	response to catecholamine	2020-01-23	38/18670	0.0458062	0.0636843	0.0178726	MAPK1	1
BP	GO:1900077	negative regulation of cellular response to insulin stimulus	2020-01-23	38/18670	0.0458062	0.0636843	0.0178726	IL1B	1
BP	GO:1904037	positive regulation of epithelial cell apoptotic process	2020-01-23	38/18670	0.0458062	0.0636843	0.0178726	CCL2	1
BP	GO:2000279	negative regulation of DNA biosynthetic process	2020-01-23	38/18670	0.0458062	0.0636843	0.0178726	TP53	1
BP	GO:0030522	intracellular receptor signaling pathway	2020-02-23	280/18670	0.0461048	0.0640625	0.0179787	ESR1/STAT3	2
BP	GO:0010661	positive regulation of muscle cell apoptotic process	2020-01-23	39/18670	0.046984	0.0648142	0.0181897	TP53	1
BP	GO:0010761	fibroblast migration	2020-01-23	39/18670	0.046984	0.0648142	0.0181897	AKT1	1
BP	GO:0010874	regulation of cholesterol efflux	2020-01-23	39/18670	0.046984	0.0648142	0.0181897	EGF	1
BP	GO:0033146	regulation of intracellular estrogen receptor signaling pathway	2020-01-23	39/18670	0.046984	0.0648142	0.0181897	ESR1	1
BP	GO:0033574	response to testosterone	2020-01-23	39/18670	0.046984	0.0648142	0.0181897	EDN1	1
BP	GO:0035886	vascular smooth muscle cell differentiation	2020-01-23	39/18670	0.046984	0.0648142	0.0181897	VEGFA	1
BP	GO:0038179	neurotrophin signaling pathway	2020-01-23	39/18670	0.046984	0.0648142	0.0181897	CASP3	1
BP	GO:0045911	positive regulation of DNA recombination	2020-01-23	39/18670	0.046984	0.0648142	0.0181897	IL4	1
BP	GO:0051930	regulation of sensory perception of pain	2020-01-23	39/18670	0.046984	0.0648142	0.0181897	EDN1	1
BP	GO:0072595	maintenance of protein localization in organelle	2020-01-23	39/18670	0.046984	0.0648142	0.0181897	AKT1	1
BP	GO:1905521	regulation of macrophage migration	2020-01-23	39/18670	0.046984	0.0648142	0.0181897	MAPK14	1
BP	GO:2000648	positive regulation of stem cell proliferation	2020-01-23	39/18670	0.046984	0.0648142	0.0181897	VEGFA	1
BP	GO:0032409	regulation of transporter activity	2020-02-23	283/18670	0.0469957	0.0648142	0.0181897	MMP9/CCL2	2
BP	GO:0021700	developmental maturation	2020-02-23	284/18670	0.047294	0.0651884	0.0182947	VEGFA/MMP2	2
BP	GO:0001990	regulation of systemic arterial blood pressure by hormone	2020-01-23	40/18670	0.0481605	0.0660425	0.0185344	EDN1	1
BP	GO:0006734	NADH metabolic process	2020-01-23	40/18670	0.0481605	0.0660425	0.0185344	TP53	1
BP	GO:0008156	negative regulation of DNA replication	2020-01-23	40/18670	0.0481605	0.0660425	0.0185344	TP53	1
BP	GO:0042036	negative regulation of cytokine biosynthetic process	2020-01-23	40/18670	0.0481605	0.0660425	0.0185344	IL4	1
BP	GO:0045124	regulation of bone resorption	2020-01-23	40/18670	0.0481605	0.0660425	0.0185344	EGFR	1
BP	GO:0045823	positive regulation of heart contraction	2020-01-23	40/18670	0.0481605	0.0660425	0.0185344	EDN1	1
BP	GO:0051931	regulation of sensory perception	2020-01-23	40/18670	0.0481605	0.0660425	0.0185344	EDN1	1
BP	GO:0098760	response to interleukin-7	2020-01-23	40/18670	0.0481605	0.0660425	0.0185344	STAT3	1
BP	GO:0098761	cellular response to interleukin-7	2020-01-23	40/18670	0.0481605	0.0660425	0.0185344	STAT3	1
BP	GO:0048562	embryonic organ morphogenesis	2020-02-23	288/18670	0.0484947	0.0664628	0.0186524	EDN1/MAPK1	2
BP	GO:0006308	DNA catabolic process	2020-01-23	41/18670	0.0493357	0.0673089	0.0188898	CASP3	1
BP	GO:0007520	myoblast fusion	2020-01-23	41/18670	0.0493357	0.0673089	0.0188898	MAPK14	1
BP	GO:0030890	positive regulation of B cell proliferation	2020-01-23	41/18670	0.0493357	0.0673089	0.0188898	IL4	1
BP	GO:0050434	positive regulation of viral transcription	2020-01-23	41/18670	0.0493357	0.0673089	0.0188898	JUN	1
BP	GO:0050798	activated T cell proliferation	2020-01-23	41/18670	0.0493357	0.0673089	0.0188898	CASP3	1
BP	GO:0098927	vesicle-mediated transport between endosomal compartments	2020-01-23	41/18670	0.0493357	0.0673089	0.0188898	MAPK1	1
BP	GO:1900117	regulation of execution phase of apoptosis	2020-01-23	41/18670	0.0493357	0.0673089	0.0188898	TP53	1
BP	GO:1905209	positive regulation of cardiocyte differentiation	2020-01-23	41/18670	0.0493357	0.0673089	0.0188898	EDN1	1
BP	GO:0009410	response to xenobiotic stimulus	2020-02-23	292/18670	0.0497066	0.0677766	0.0190211	EGFR/EDN1	2
CC	GO:0090575	RNA polymerase II transcription factor complex	2020-04-23	163/19717	3.52615e-05	0.00186424	0.00124149	FOS/JUN/TP53/STAT3	4
CC	GO:0031983	vesicle lumen	2020-05-23	339/19717	3.80458e-05	0.00186424	0.00124149	EGF/EGFR/VEGFA/MAPK14/MAPK1	5
CC	GO:0000790	nuclear chromatin	2020-05-23	377/19717	6.30465e-05	0.00195349	0.00130093	JUN/TP53/ESR1/MYC/STAT3	5
CC	GO:0044798	nuclear transcription factor complex	2020-04-23	201/19717	7.97343e-05	0.00195349	0.00130093	FOS/JUN/TP53/STAT3	4
CC	GO:1904813	ficolin-1-rich granule lumen	2020-03-23	124/19717	0.000392171	0.00564629	0.00376015	MMP9/MAPK14/MAPK1	3
CC	GO:0045121	membrane raft	2020-04-23	315/19717	0.000445209	0.00564629	0.00376015	EGFR/CASP3/MAPK1/PTGS2	4
CC	GO:0098857	membrane microdomain	2020-04-23	316/19717	0.000450568	0.00564629	0.00376015	EGFR/CASP3/MAPK1/PTGS2	4
CC	GO:0034774	secretory granule lumen	2020-04-23	321/19717	0.000478059	0.00564629	0.00376015	EGF/VEGFA/MAPK14/MAPK1	4
CC	GO:0098589	membrane region	2020-04-23	328/19717	0.000518537	0.00564629	0.00376015	EGFR/CASP3/MAPK1/PTGS2	4
CC	GO:0060205	cytoplasmic vesicle lumen	2020-04-23	338/19717	0.000580535	0.00568924	0.00378876	EGF/VEGFA/MAPK14/MAPK1	4
CC	GO:0005667	transcription factor complex	2020-04-23	365/19717	0.000774169	0.00689714	0.00459315	FOS/JUN/TP53/STAT3	4
CC	GO:0101002	ficolin-1-rich granule	2020-03-23	185/19717	0.00125343	0.0098961	0.00659032	MMP9/MAPK14/MAPK1	3
CC	GO:0030136	clathrin-coated vesicle	2020-03-23	188/19717	0.00131275	0.0098961	0.00659032	EGF/EGFR/EDN1	3
CC	GO:0045178	basal part of cell	2020-02-23	51/19717	0.00160289	0.0112202	0.0074721	EGFR/EDN1	2
CC	GO:0031093	platelet alpha granule lumen	2020-02-23	67/19717	0.00274827	0.0179554	0.0119574	EGF/VEGFA	2
CC	GO:0005901	caveola	2020-02-23	80/19717	0.0038919	0.0238379	0.0158749	MAPK1/PTGS2	2
CC	GO:0017053	transcriptional repressor complex	2020-02-23	84/19717	0.00428128	0.0241825	0.0161044	JUN/CCND1	2
CC	GO:0030135	coated vesicle	2020-03-23	289/19717	0.00444169	0.0241825	0.0161044	EGF/EGFR/EDN1	3
CC	GO:0031091	platelet alpha granule	2020-02-23	91/19717	0.00500437	0.025812	0.0171895	EGF/VEGFA	2
CC	GO:0044853	plasma membrane raft	2020-02-23	109/19717	0.00710217	0.0343962	0.0229062	MAPK1/PTGS2	2
CC	GO:0005819	spindle	2020-03-23	347/19717	0.00737062	0.0343962	0.0229062	AKT1/MAPK14/MAPK1	3
CC	GO:0030665	clathrin-coated vesicle membrane	2020-02-23	115/19717	0.00787595	0.0350838	0.0233641	EGF/EGFR	2
CC	GO:0005911	cell-cell junction	2020-03-23	459/19717	0.0157054	0.0669186	0.0445644	CCND1/VEGFA/AKT1	3
MF	GO:0005126	cytokine receptor binding	2020-07-23	286/17697	5.25603e-08	8.33017e-06	3.69494e-06	VEGFA/CASP3/CCL2/IL4/CXCL8/IL1B/STAT3	7
MF	GO:0019902	phosphatase binding	2020-06-23	185/17697	1.04782e-07	8.33017e-06	3.69494e-06	TP53/EGFR/AKT1/MAPK14/MAPK1/STAT3	6
MF	GO:0005125	cytokine activity	2020-06-23	220/17697	2.91672e-07	1.54586e-05	6.85685e-06	VEGFA/CCL2/IL4/CXCL8/EDN1/IL1B	6
MF	GO:0004707	MAP kinase activity	2020-03-23	14/17697	6.91504e-07	2.74873e-05	1.21923e-05	MAPK8/MAPK14/MAPK1	3
MF	GO:0019903	protein phosphatase binding	2020-05-23	140/17697	8.65349e-07	2.75181e-05	1.2206e-05	TP53/EGFR/AKT1/MAPK14/STAT3	5
MF	GO:0001085	RNA polymerase II transcription factor binding	2020-05-23	155/17697	1.4313e-06	3.79294e-05	1.6824e-05	FOS/JUN/TP53/ESR1/STAT3	5
MF	GO:0048018	receptor ligand activity	2020-07-23	482/17697	1.78732e-06	4.05977e-05	1.80076e-05	EGF/VEGFA/CCL2/IL4/CXCL8/EDN1/IL1B	7
MF	GO:0001228	DNA-binding transcription activator activity, RNA polymerase II-specific	2020-06-23	439/17697	1.58828e-05	0.00031567	0.000140019	FOS/JUN/TP53/ESR1/MYC/STAT3	6
MF	GO:0004712	protein serine/threonine/tyrosine kinase activity	2020-03-23	43/17697	2.28752e-05	0.000395711	0.000175522	AKT1/MAPK14/MAPK1	3
MF	GO:0070851	growth factor receptor binding	2020-04-23	134/17697	2.48875e-05	0.000395711	0.000175522	EGF/VEGFA/IL4/IL1B	4
MF	GO:0001047	core promoter binding	2020-03-23	55/17697	4.81369e-05	0.000695797	0.000308629	FOS/TP53/MYC	3
MF	GO:0042379	chemokine receptor binding	2020-03-23	66/17697	8.3183e-05	0.00110217	0.000488882	CCL2/CXCL8/STAT3	3
MF	GO:0033613	activating transcription factor binding	2020-03-23	85/17697	0.000176678	0.0021609	0.000958493	FOS/JUN/MYC	3
MF	GO:0004708	MAP kinase kinase activity	2020-02-23	16/17697	0.000191755	0.00217779	0.000965983	MAPK14/MAPK1	2
MF	GO:0004674	protein serine/threonine kinase activity	2020-05-23	439/17697	0.000213518	0.00226329	0.00100391	MAPK8/EGFR/AKT1/MAPK14/MAPK1	5
MF	GO:0001091	RNA polymerase II basal transcription factor binding	2020-02-23	20/17697	0.000302653	0.00300761	0.00133406	TP53/ESR1	2
MF	GO:0042826	histone deacetylase binding	2020-03-23	111/17697	0.000388134	0.00355146	0.00157529	MAPK8/CCND1/TP53	3
MF	GO:0070412	R-SMAD binding	2020-02-23	23/17697	0.000402052	0.00355146	0.00157529	FOS/JUN	2
MF	GO:0001664	G protein-coupled receptor binding	2020-04-23	280/17697	0.000428409	0.00358511	0.00159022	CCL2/CXCL8/EDN1/STAT3	4
MF	GO:0051721	protein phosphatase 2A binding	2020-02-23	32/17697	0.000782625	0.00622187	0.00275978	TP53/AKT1	2
MF	GO:0008083	growth factor activity	2020-03-23	163/17697	0.00118644	0.00898308	0.00398455	EGF/VEGFA/IL4	3
MF	GO:0048020	CCR chemokine receptor binding	2020-02-23	43/17697	0.00141249	0.0102085	0.00452809	CCL2/STAT3	2
MF	GO:0001046	core promoter sequence-specific DNA binding	2020-02-23	45/17697	0.00154614	0.010308	0.00457225	FOS/TP53	2
MF	GO:0019887	protein kinase regulator activity	2020-03-23	180/17697	0.00157767	0.010308	0.00457225	CCND1/EGF/CASP3	3
MF	GO:0004879	nuclear receptor activity	2020-02-23	47/17697	0.00168559	0.010308	0.00457225	ESR1/STAT3	2
MF	GO:0098531	transcription factor activity, direct ligand regulated sequence-specific DNA binding	2020-02-23	47/17697	0.00168559	0.010308	0.00457225	ESR1/STAT3	2
MF	GO:0008009	chemokine activity	2020-02-23	49/17697	0.00183083	0.0103965	0.00461149	CCL2/CXCL8	2
MF	GO:0016538	cyclin-dependent protein serine/threonine kinase regulator activity	2020-02-23	49/17697	0.00183083	0.0103965	0.00461149	CCND1/CASP3	2
MF	GO:0001102	RNA polymerase II activating transcription factor binding	2020-02-23	53/17697	0.00213855	0.0117251	0.00520083	FOS/JUN	2
MF	GO:0019207	kinase regulator activity	2020-03-23	207/17697	0.0023504	0.0124571	0.00552551	CCND1/EGF/CASP3	3
MF	GO:0070491	repressing transcription factor binding	2020-02-23	71/17697	0.00380216	0.0188281	0.0083514	MYC/STAT3	2
MF	GO:0001098	basal transcription machinery binding	2020-02-23	72/17697	0.00390771	0.0188281	0.0083514	TP53/ESR1	2
MF	GO:0001099	basal RNA polymerase II transcription machinery binding	2020-02-23	72/17697	0.00390771	0.0188281	0.0083514	TP53/ESR1	2
MF	GO:0046332	SMAD binding	2020-02-23	80/17697	0.00480076	0.0224506	0.00995824	FOS/JUN	2
MF	GO:0031625	ubiquitin protein ligase binding	2020-03-23	290/17697	0.00605023	0.0274853	0.0121914	JUN/TP53/EGFR	3
MF	GO:0035258	steroid hormone receptor binding	2020-02-23	92/17697	0.00629966	0.0278235	0.0123414	ESR1/STAT3	2
MF	GO:0044389	ubiquitin-like protein ligase binding	2020-03-23	308/17697	0.00714319	0.0303787	0.0134748	JUN/TP53/EGFR	3
MF	GO:0000980	RNA polymerase II distal enhancer sequence-specific DNA binding	2020-02-23	99/17697	0.00726033	0.0303787	0.0134748	JUN/TP53	2
MF	GO:0004222	metalloendopeptidase activity	2020-02-23	103/17697	0.00783728	0.031952	0.0141727	MMP9/MMP2	2
MF	GO:0001158	enhancer sequence-specific DNA binding	2020-02-23	119/17697	0.0103441	0.0411177	0.0182382	JUN/TP53	2
MF	GO:0002020	protease binding	2020-02-23	128/17697	0.0118906	0.0461124	0.0204537	TP53/CASP3	2
MF	GO:0005178	integrin binding	2020-02-23	132/17697	0.0126087	0.0472976	0.0209794	EGFR/IL1B	2
MF	GO:0035326	enhancer binding	2020-02-23	133/17697	0.0127912	0.0472976	0.0209794	JUN/TP53	2
MF	GO:0001094	TFIID-class transcription factor complex binding	2020-01-23	11/17697	0.0142077	0.0491091	0.0217829	TP53	1
MF	GO:0030546	receptor activator activity	2020-01-23	11/17697	0.0142077	0.0491091	0.0217829	EGF	1
MF	GO:0045236	CXCR chemokine receptor binding	2020-01-23	11/17697	0.0142077	0.0491091	0.0217829	CXCL8	1
MF	GO:0004861	cyclin-dependent protein serine/threonine kinase inhibitor activity	2020-01-23	12/17697	0.0154896	0.0513094	0.0227589	CASP3	1
MF	GO:0016004	phospholipase activator activity	2020-01-23	12/17697	0.0154896	0.0513094	0.0227589	CASP3	1
MF	GO:0035257	nuclear hormone receptor binding	2020-02-23	152/17697	0.0164751	0.0533287	0.0236546	ESR1/STAT3	2
MF	GO:0005172	vascular endothelial growth factor receptor binding	2020-01-23	13/17697	0.01677	0.0533287	0.0236546	VEGFA	1
MF	GO:0004175	endopeptidase activity	2020-03-23	427/17697	0.017263	0.0534322	0.0237005	MMP9/CASP3/MMP2	3
MF	GO:0035497	cAMP response element binding	2020-01-23	14/17697	0.0180488	0.0534322	0.0237005	JUN	1
MF	GO:0060229	lipase activator activity	2020-01-23	14/17697	0.0180488	0.0534322	0.0237005	CASP3	1
MF	GO:0004252	serine-type endopeptidase activity	2020-02-23	160/17697	0.0181468	0.0534322	0.0237005	MMP9/MMP2	2
MF	GO:0005161	platelet-derived growth factor receptor binding	2020-01-23	15/17697	0.019326	0.0545944	0.024216	VEGFA	1
MF	GO:0097153	cysteine-type endopeptidase activity involved in apoptotic process	2020-01-23	15/17697	0.019326	0.0545944	0.024216	CASP3	1
MF	GO:0005149	interleukin-1 receptor binding	2020-01-23	16/17697	0.0206017	0.0545944	0.024216	IL1B	1
MF	GO:0032794	GTPase activating protein binding	2020-01-23	16/17697	0.0206017	0.0545944	0.024216	AKT1	1
MF	GO:0035259	glucocorticoid receptor binding	2020-01-23	16/17697	0.0206017	0.0545944	0.024216	STAT3	1
MF	GO:0071837	HMG box domain binding	2020-01-23	16/17697	0.0206017	0.0545944	0.024216	JUN	1
MF	GO:0005123	death receptor binding	2020-01-23	17/17697	0.0218757	0.0549337	0.0243665	CASP3	1
MF	GO:0042813	Wnt-activated receptor activity	2020-01-23	17/17697	0.0218757	0.0549337	0.0243665	EGF	1
MF	GO:0008237	metallopeptidase activity	2020-02-23	181/17697	0.0228606	0.0549337	0.0243665	MMP9/MMP2	2
MF	GO:0008236	serine-type peptidase activity	2020-02-23	182/17697	0.0230965	0.0549337	0.0243665	MMP9/MMP2	2
MF	GO:0008353	RNA polymerase II CTD heptapeptide repeat kinase activity	2020-01-23	18/17697	0.0231481	0.0549337	0.0243665	MAPK1	1
MF	GO:0031435	mitogen-activated protein kinase kinase kinase binding	2020-01-23	18/17697	0.0231481	0.0549337	0.0243665	MAPK1	1
MF	GO:0070064	proline-rich region binding	2020-01-23	18/17697	0.0231481	0.0549337	0.0243665	CCND1	1
MF	GO:0051427	hormone receptor binding	2020-02-23	185/17697	0.0238103	0.0554203	0.0245823	ESR1/STAT3	2
MF	GO:0017171	serine hydrolase activity	2020-02-23	186/17697	0.0240503	0.0554203	0.0245823	MMP9/MMP2	2
MF	GO:0030296	protein tyrosine kinase activator activity	2020-01-23	19/17697	0.024419	0.055466	0.0246026	EGF	1
MF	GO:0005516	calmodulin binding	2020-02-23	200/17697	0.0275145	0.061617	0.0273309	EGFR/AKT1	2
MF	GO:0017025	TBP-class protein binding	2020-01-23	22/17697	0.0282221	0.0623238	0.0276445	ESR1	1
MF	GO:0001223	transcription coactivator binding	2020-01-23	23/17697	0.0294867	0.0642244	0.0284875	ESR1	1
MF	GO:0004190	aspartic-type endopeptidase activity	2020-01-23	25/17697	0.032011	0.0687022	0.0304737	CASP3	1
MF	GO:0004709	MAP kinase kinase kinase activity	2020-01-23	26/17697	0.0332709	0.0687022	0.0304737	EGFR	1
MF	GO:0051019	mitogen-activated protein kinase binding	2020-01-23	26/17697	0.0332709	0.0687022	0.0304737	MAPK14	1
MF	GO:0070001	aspartic-type peptidase activity	2020-01-23	26/17697	0.0332709	0.0687022	0.0304737	CASP3	1
MF	GO:0001968	fibronectin binding	2020-01-23	27/17697	0.0345291	0.0694953	0.0308255	VEGFA	1
MF	GO:0016702	oxidoreductase activity, acting on single donors with incorporation of molecular oxygen, incorporation of two atoms of oxygen	2020-01-23	27/17697	0.0345291	0.0694953	0.0308255	PTGS2	1
MF	GO:0016701	oxidoreductase activity, acting on single donors with incorporation of molecular oxygen	2020-01-23	28/17697	0.0357858	0.0711243	0.031548	PTGS2	1
MF	GO:0035035	histone acetyltransferase binding	2020-01-23	29/17697	0.037041	0.0718233	0.0318581	TP53	1
MF	GO:0071889	14-3-3 protein binding	2020-01-23	29/17697	0.037041	0.0718233	0.0318581	AKT1	1
MF	GO:0043325	phosphatidylinositol-3,4-bisphosphate binding	2020-01-23	30/17697	0.0382945	0.0733594	0.0325394	AKT1	1
MF	GO:0030291	protein serine/threonine kinase inhibitor activity	2020-01-23	32/17697	0.040797	0.0763144	0.0338501	CASP3	1
MF	GO:0071855	neuropeptide receptor binding	2020-01-23	32/17697	0.040797	0.0763144	0.0338501	EDN1	1
MF	GO:0005154	epidermal growth factor receptor binding	2020-01-23	33/17697	0.0420459	0.0768425	0.0340844	EGF	1
MF	GO:0097718	disordered domain specific binding	2020-01-23	33/17697	0.0420459	0.0768425	0.0340844	TP53	1
MF	GO:0000979	RNA polymerase II core promoter sequence-specific DNA binding	2020-01-23	34/17697	0.0432932	0.078223	0.0346967	FOS	1
MF	GO:0001103	RNA polymerase II repressing transcription factor binding	2020-01-23	35/17697	0.044539	0.0795697	0.0352941	STAT3	1
MF	GO:0017147	Wnt-protein binding	2020-01-23	37/17697	0.0470259	0.0830791	0.0368507	EGF	1
MF	GO:0042056	chemoattractant activity	2020-01-23	38/17697	0.048267	0.0843347	0.0374077	VEGFA	1
MF	GO:0005547	phosphatidylinositol-3,4,5-trisphosphate binding	2020-01-23	39/17697	0.0495066	0.0855604	0.0379513	AKT1	1
