# Supplementary material for: Compound Dihuang Granule Inhibits Nigrostriatal Pathway Apoptosis in Parkinson’s Disease by Suppressing the JNK/AP-1 Pathway
Source: Front Pharmacol. 2021 Apr 8;12:621359. doi: 10.3389/fphar.2021.621359 (PMC8060647; doi:10.3389/fphar.2021.621359)
Supplement: Supplementary file 8 [file Table8.XLSX]

## Sheet: Sheet1
ID	Description	GeneRatio	BgRatio	pvalue	p.adjust	qvalue	geneID	Count
hsa04933	AGE-RAGE signaling pathway in diabetic complications	14/23	100/8075	5.80498e-22	1.03329e-19	2.56641e-20	MAPK8/JUN/CCND1/VEGFA/CASP3/AKT1/CCL2/CXCL8/EDN1/MAPK14/MAPK1/MMP2/IL1B/STAT3	14
hsa04657	IL-17 signaling pathway	2020-12-23	94/8075	3.65696e-18	2.25102e-16	5.59095e-17	MAPK8/FOS/JUN/MMP9/CASP3/CCL2/IL4/CXCL8/MAPK14/MAPK1/PTGS2/IL1B	12
hsa05219	Bladder cancer	2020-10-23	41/8075	3.79386e-18	2.25102e-16	5.59095e-17	CCND1/TP53/EGF/EGFR/MMP9/VEGFA/CXCL8/MAPK1/MMP2/MYC	10
hsa01522	Endocrine resistance	2020-12-23	98/8075	6.18912e-18	2.75416e-16	6.84061e-17	MAPK8/FOS/JUN/CCND1/TP53/EGFR/MMP9/AKT1/ESR1/MAPK14/MAPK1/MMP2	12
hsa05167	Kaposi sarcoma-associated herpesvirus infection	14/23	193/8075	8.38381e-18	2.98463e-16	7.41305e-17	MAPK8/FOS/JUN/CCND1/TP53/VEGFA/CASP3/AKT1/CXCL8/MAPK14/MAPK1/MYC/PTGS2/STAT3	14
hsa04668	TNF signaling pathway	2020-12-23	112/8075	3.30581e-17	9.80724e-16	2.43586e-16	MAPK8/FOS/JUN/MMP9/CASP3/AKT1/CCL2/EDN1/MAPK14/MAPK1/PTGS2/IL1B	12
hsa05163	Human cytomegalovirus infection	14/23	225/8075	7.44445e-17	1.89302e-15	4.70176e-16	CCND1/TP53/EGFR/VEGFA/CASP3/AKT1/CCL2/CXCL8/MAPK14/MAPK1/MYC/PTGS2/IL1B/STAT3	14
hsa05210	Colorectal cancer	2020-11-23	86/8075	1.26022e-16	2.804e-15	6.9644e-16	MAPK8/FOS/JUN/CCND1/TP53/EGF/EGFR/CASP3/AKT1/MAPK1/MYC	11
hsa05418	Fluid shear stress and atherosclerosis	2020-12-23	139/8075	4.81834e-16	9.5296e-15	2.3669e-15	MAPK8/FOS/JUN/TP53/MMP9/VEGFA/AKT1/CCL2/EDN1/MAPK14/MMP2/IL1B	12
hsa05205	Proteoglycans in cancer	13/23	205/8075	1.13964e-15	2.02856e-14	5.03842e-15	CCND1/TP53/EGFR/MMP9/VEGFA/CASP3/AKT1/ESR1/MAPK14/MAPK1/MMP2/MYC/STAT3	13
hsa05161	Hepatitis B	2020-12-23	162/8075	3.15495e-15	5.10528e-14	1.26802e-14	MAPK8/FOS/JUN/TP53/MMP9/CASP3/AKT1/CXCL8/MAPK14/MAPK1/MYC/STAT3	12
hsa04926	Relaxin signaling pathway	2020-11-23	129/8075	1.29149e-14	1.91571e-13	4.75813e-14	MAPK8/FOS/JUN/EGFR/MMP9/VEGFA/AKT1/EDN1/MAPK14/MAPK1/MMP2	11
hsa04010	MAPK signaling pathway	13/23	294/8075	1.2548e-13	1.71811e-12	4.26733e-13	MAPK8/FOS/JUN/TP53/EGF/EGFR/VEGFA/CASP3/AKT1/MAPK14/MAPK1/MYC/IL1B	13
hsa05212	Pancreatic cancer	2020-09-23	76/8075	2.61709e-13	3.32744e-12	8.26448e-13	MAPK8/CCND1/TP53/EGF/EGFR/VEGFA/AKT1/MAPK1/STAT3	9
hsa05224	Breast cancer	2020-10-23	147/8075	2.74698e-12	3.25975e-11	8.09637e-12	FOS/JUN/CCND1/TP53/EGF/EGFR/AKT1/ESR1/MAPK1/MYC	10
hsa05142	Chagas disease	2020-09-23	102/8075	4.03859e-12	4.49293e-11	1.11593e-11	MAPK8/FOS/JUN/AKT1/CCL2/CXCL8/MAPK14/MAPK1/IL1B	9
hsa04917	Prolactin signaling pathway	2020-08-23	70/8075	9.34726e-12	9.78713e-11	2.43087e-11	MAPK8/FOS/CCND1/AKT1/ESR1/MAPK14/MAPK1/STAT3	8
hsa05133	Pertussis	2020-08-23	76/8075	1.84845e-11	1.82791e-10	4.54005e-11	MAPK8/FOS/JUN/CASP3/CXCL8/MAPK14/MAPK1/IL1B	8
hsa05135	Yersinia infection	2020-09-23	130/8075	3.71414e-11	3.47956e-10	8.64232e-11	MAPK8/FOS/JUN/AKT1/CCL2/CXCL8/MAPK14/MAPK1/IL1B	9
hsa05235	PD-L1 expression and PD-1 checkpoint pathway in cancer	2020-08-23	89/8075	6.77514e-11	5.77628e-10	1.43468e-10	FOS/JUN/EGF/EGFR/AKT1/MAPK14/MAPK1/STAT3	8
hsa05162	Measles	2020-09-23	139/8075	6.81472e-11	5.77628e-10	1.43468e-10	MAPK8/FOS/JUN/CCND1/TP53/CASP3/AKT1/IL1B/STAT3	9
hsa05213	Endometrial cancer	2020-07-23	58/8075	1.5225e-10	1.23184e-09	3.05956e-10	CCND1/TP53/EGF/EGFR/AKT1/MAPK1/MYC	7
hsa05160	Hepatitis C	2020-09-23	157/8075	2.0438e-10	1.58172e-09	3.92859e-10	CCND1/TP53/EGF/EGFR/CASP3/AKT1/MAPK1/MYC/STAT3	9
hsa04620	Toll-like receptor signaling pathway	2020-08-23	104/8075	2.4099e-10	1.78735e-09	4.4393e-10	MAPK8/FOS/JUN/AKT1/CXCL8/MAPK14/MAPK1/IL1B	8
hsa04659	Th17 cell differentiation	2020-08-23	107/8075	3.03439e-10	2.16049e-09	5.36608e-10	MAPK8/FOS/JUN/IL4/MAPK14/MAPK1/IL1B/STAT3	8
hsa05132	Salmonella infection	2020-10-23	245/8075	4.45477e-10	3.0498e-09	7.57491e-10	MAPK8/FOS/JUN/CASP3/AKT1/CXCL8/MAPK14/MAPK1/MYC/IL1B	10
hsa05223	Non-small cell lung cancer	2020-07-23	72/8075	7.27922e-10	4.7989e-09	1.19192e-09	CCND1/TP53/EGF/EGFR/AKT1/MAPK1/STAT3	7
hsa05140	Leishmaniasis	2020-07-23	77/8075	1.17798e-09	7.48859e-09	1.85997e-09	FOS/JUN/IL4/MAPK14/MAPK1/PTGS2/IL1B	7
hsa04068	FoxO signaling pathway	2020-08-23	131/8075	1.54705e-09	9.4957e-09	2.35848e-09	MAPK8/CCND1/EGF/EGFR/AKT1/MAPK14/MAPK1/STAT3	8
hsa05169	Epstein-Barr virus infection	2020-09-23	202/8075	1.93805e-09	1.14991e-08	2.85607e-09	MAPK8/JUN/CCND1/TP53/CASP3/AKT1/MAPK14/MYC/STAT3	9
hsa04915	Estrogen signaling pathway	2020-08-23	138/8075	2.34516e-09	1.32623e-08	3.29401e-09	FOS/JUN/EGFR/MMP9/AKT1/ESR1/MAPK1/MMP2	8
hsa04012	ErbB signaling pathway	2020-07-23	85/8075	2.38423e-09	1.32623e-08	3.29401e-09	MAPK8/JUN/EGF/EGFR/AKT1/MAPK1/MYC	7
hsa05206	MicroRNAs in cancer	2020-10-23	310/8075	4.41939e-09	2.38379e-08	5.92072e-09	CCND1/TP53/EGFR/MMP9/VEGFA/CASP3/MAPK1/MYC/PTGS2/STAT3	10
hsa05215	Prostate cancer	2020-07-23	97/8075	6.07644e-09	3.1812e-08	7.90126e-09	CCND1/TP53/EGF/EGFR/MMP9/AKT1/MAPK1	7
hsa05231	Choline metabolism in cancer	2020-07-23	98/8075	6.53242e-09	3.3222e-08	8.25148e-09	MAPK8/FOS/JUN/EGF/EGFR/AKT1/MAPK1	7
hsa05131	Shigellosis	2020-09-23	242/8075	9.52683e-09	4.64956e-08	1.15483e-08	MAPK8/JUN/TP53/EGFR/AKT1/CXCL8/MAPK14/MAPK1/IL1B	9
hsa04625	C-type lectin receptor signaling pathway	2020-07-23	104/8075	9.92604e-09	4.64956e-08	1.15483e-08	MAPK8/JUN/AKT1/MAPK14/MAPK1/PTGS2/IL1B	7
hsa04660	T cell receptor signaling pathway	2020-07-23	104/8075	9.92604e-09	4.64956e-08	1.15483e-08	MAPK8/FOS/JUN/AKT1/IL4/MAPK14/MAPK1	7
hsa04066	HIF-1 signaling pathway	2020-07-23	109/8075	1.38013e-08	6.29906e-08	1.56452e-08	EGF/EGFR/VEGFA/AKT1/EDN1/MAPK1/STAT3	7
hsa05120	Epithelial cell signaling in Helicobacter pylori infection	2020-06-23	70/8075	3.06678e-08	1.36472e-07	3.3896e-08	MAPK8/JUN/EGFR/CASP3/CXCL8/MAPK14	6
hsa05130	Pathogenic Escherichia coli infection	2020-08-23	193/8075	3.32229e-08	1.44236e-07	3.58245e-08	MAPK8/FOS/JUN/CASP3/CXCL8/MAPK14/MAPK1/IL1B	8
hsa05218	Melanoma	2020-06-23	72/8075	3.64116e-08	1.54316e-07	3.8328e-08	CCND1/TP53/EGF/EGFR/AKT1/MAPK1	6
hsa04380	Osteoclast differentiation	2020-07-23	128/8075	4.23486e-08	1.75303e-07	4.35408e-08	MAPK8/FOS/JUN/AKT1/MAPK14/MAPK1/IL1B	7
hsa04510	Focal adhesion	2020-08-23	201/8075	4.56326e-08	1.84604e-07	4.58509e-08	MAPK8/JUN/CCND1/EGF/EGFR/VEGFA/AKT1/MAPK1	8
hsa05214	Glioma	2020-06-23	75/8075	4.6672e-08	1.84614e-07	4.58532e-08	CCND1/TP53/EGF/EGFR/AKT1/MAPK1	6
hsa01521	EGFR tyrosine kinase inhibitor resistance	2020-06-23	79/8075	6.3961e-08	2.44175e-07	6.06467e-08	EGF/EGFR/VEGFA/AKT1/MAPK1/STAT3	6
hsa04210	Apoptosis	2020-07-23	136/8075	6.44732e-08	2.44175e-07	6.06467e-08	MAPK8/FOS/JUN/TP53/CASP3/AKT1/MAPK1	7
hsa05166	Human T-cell leukemia virus 1 infection	2020-08-23	219/8075	8.89577e-08	3.29885e-07	8.19347e-08	MAPK8/FOS/JUN/CCND1/TP53/AKT1/MAPK1/MYC	8
hsa05226	Gastric cancer	2020-07-23	149/8075	1.21069e-07	4.398e-07	1.09235e-07	CCND1/TP53/EGF/EGFR/AKT1/MAPK1/MYC	7
hsa04932	Non-alcoholic fatty liver disease	2020-07-23	150/8075	1.26772e-07	4.51309e-07	1.12093e-07	MAPK8/FOS/JUN/CASP3/AKT1/CXCL8/IL1B	7
hsa05165	Human papillomavirus infection	2020-09-23	331/8075	1.44117e-07	5.02998e-07	1.24932e-07	CCND1/TP53/EGF/EGFR/VEGFA/CASP3/AKT1/MAPK1/PTGS2	9
hsa04658	Th1 and Th2 cell differentiation	2020-06-23	92/8075	1.6025e-07	5.38198e-07	1.33674e-07	MAPK8/FOS/JUN/IL4/MAPK14/MAPK1	6
hsa05222	Small cell lung cancer	2020-06-23	92/8075	1.6025e-07	5.38198e-07	1.33674e-07	CCND1/TP53/CASP3/AKT1/MYC/PTGS2	6
hsa04218	Cellular senescence	2020-07-23	156/8075	1.65991e-07	5.43506e-07	1.34993e-07	CCND1/TP53/AKT1/CXCL8/MAPK14/MAPK1/MYC	7
hsa04912	GnRH signaling pathway	2020-06-23	93/8075	1.70991e-07	5.43506e-07	1.34993e-07	MAPK8/JUN/EGFR/MAPK14/MAPK1/MMP2	6
hsa05323	Rheumatoid arthritis	2020-06-23	93/8075	1.70991e-07	5.43506e-07	1.34993e-07	FOS/JUN/VEGFA/CCL2/CXCL8/IL1B	6
hsa04630	JAK-STAT signaling pathway	2020-07-23	162/8075	2.15011e-07	6.71438e-07	1.66768e-07	CCND1/EGF/EGFR/AKT1/IL4/MYC/STAT3	7
hsa04151	PI3K-Akt signaling pathway	2020-09-23	354/8075	2.56026e-07	7.85736e-07	1.95156e-07	CCND1/TP53/EGF/EGFR/VEGFA/AKT1/IL4/MAPK1/MYC	9
hsa04621	NOD-like receptor signaling pathway	2020-07-23	181/8075	4.58295e-07	1.38265e-06	3.43414e-07	MAPK8/JUN/CCL2/CXCL8/MAPK14/MAPK1/IL1B	7
hsa05145	Toxoplasmosis	2020-06-23	112/8075	5.18439e-07	1.53803e-06	3.82007e-07	MAPK8/CASP3/AKT1/MAPK14/MAPK1/STAT3	6
hsa04370	VEGF signaling pathway	2020-05-23	59/8075	5.33103e-07	1.55561e-06	3.86373e-07	VEGFA/AKT1/MAPK14/MAPK1/PTGS2	5
hsa04722	Neurotrophin signaling pathway	2020-06-23	119/8075	7.42452e-07	2.09772e-06	5.21019e-07	MAPK8/JUN/TP53/AKT1/MAPK14/MAPK1	6
hsa04935	Growth hormone synthesis, secretion and action	2020-06-23	119/8075	7.42452e-07	2.09772e-06	5.21019e-07	MAPK8/FOS/AKT1/MAPK14/MAPK1/STAT3	6
hsa04919	Thyroid hormone signaling pathway	2020-06-23	121/8075	8.19313e-07	2.27871e-06	5.65973e-07	CCND1/TP53/AKT1/ESR1/MAPK1/MYC	6
hsa05221	Acute myeloid leukemia	2020-05-23	67/8075	1.01315e-06	2.77448e-06	6.89107e-07	CCND1/AKT1/MAPK1/MYC/STAT3	5
hsa04664	Fc epsilon RI signaling pathway	2020-05-23	68/8075	1.09152e-06	2.9438e-06	7.31163e-07	MAPK8/AKT1/IL4/MAPK14/MAPK1	5
hsa05230	Central carbon metabolism in cancer	2020-05-23	70/8075	1.2626e-06	3.35436e-06	8.33135e-07	TP53/EGFR/AKT1/MAPK1/MYC	5
hsa05170	Human immunodeficiency virus 1 infection	2020-07-23	212/8075	1.33516e-06	3.49499e-06	8.68063e-07	MAPK8/FOS/JUN/CASP3/AKT1/MAPK14/MAPK1	7
hsa05220	Chronic myeloid leukemia	2020-05-23	76/8075	1.90584e-06	4.91652e-06	1.22113e-06	CCND1/TP53/AKT1/MAPK1/MYC	5
hsa05216	Thyroid cancer	2020-04-23	37/8075	3.10432e-06	7.89383e-06	1.96062e-06	CCND1/TP53/MAPK1/MYC	4
hsa04921	Oxytocin signaling pathway	2020-06-23	154/8075	3.3696e-06	8.44773e-06	2.09819e-06	FOS/JUN/CCND1/EGFR/MAPK1/PTGS2	6
hsa05225	Hepatocellular carcinoma	2020-06-23	168/8075	5.58225e-06	1.38006e-05	3.4277e-06	CCND1/TP53/EGFR/AKT1/MAPK1/MYC	6
hsa05164	Influenza A	2020-06-23	171/8075	6.18363e-06	1.50779e-05	3.74495e-06	CASP3/AKT1/CCL2/CXCL8/MAPK1/IL1B	6
hsa05152	Tuberculosis	2020-06-23	180/8075	8.31188e-06	1.99934e-05	4.96585e-06	MAPK8/CASP3/AKT1/MAPK14/MAPK1/IL1B	6
hsa05203	Viral carcinogenesis	2020-06-23	204/8075	1.70256e-05	4.04075e-05	1.00362e-05	JUN/CCND1/TP53/CASP3/MAPK1/STAT3	6
hsa04071	Sphingolipid signaling pathway	2020-05-23	119/8075	1.73855e-05	4.07186e-05	1.01134e-05	MAPK8/TP53/AKT1/MAPK14/MAPK1	5
hsa04015	Rap1 signaling pathway	2020-06-23	210/8075	2.00813e-05	4.64217e-05	1.15299e-05	EGF/EGFR/VEGFA/AKT1/MAPK14/MAPK1	6
hsa04024	cAMP signaling pathway	2020-06-23	216/8075	2.35666e-05	5.37803e-05	1.33576e-05	MAPK8/FOS/JUN/AKT1/EDN1/MAPK1	6
hsa05321	Inflammatory bowel disease	2020-04-23	65/8075	3.01851e-05	6.8012e-05	1.68924e-05	JUN/IL4/IL1B/STAT3	4
hsa04014	Ras signaling pathway	2020-06-23	232/8075	3.53076e-05	7.85594e-05	1.95121e-05	MAPK8/EGF/EGFR/VEGFA/AKT1/MAPK1	6
hsa05211	Renal cell carcinoma	2020-04-23	69/8075	3.82529e-05	8.40619e-05	2.08788e-05	JUN/VEGFA/AKT1/MAPK1	4
hsa04550	Signaling pathways regulating pluripotency of stem cells	2020-05-23	143/8075	4.22557e-05	9.17259e-05	2.27823e-05	AKT1/MAPK14/MAPK1/MYC/STAT3	5
hsa01524	Platinum drug resistance	2020-04-23	73/8075	4.77991e-05	0.000102509	2.54605e-05	TP53/CASP3/AKT1/MAPK1	4
hsa04072	Phospholipase D signaling pathway	2020-05-23	148/8075	4.98302e-05	0.000105593	2.62264e-05	EGF/EGFR/AKT1/CXCL8/MAPK1	5
hsa04310	Wnt signaling pathway	2020-05-23	160/8075	7.23202e-05	0.000151447	3.76155e-05	MAPK8/JUN/CCND1/TP53/MYC	5
hsa04662	B cell receptor signaling pathway	2020-04-23	82/8075	7.55168e-05	0.000156302	3.88214e-05	FOS/JUN/AKT1/MAPK1	4
hsa04914	Progesterone-mediated oocyte maturation	2020-04-23	100/8075	0.000163642	0.000334809	8.31577e-05	MAPK8/AKT1/MAPK14/MAPK1	4
hsa04062	Chemokine signaling pathway	2020-05-23	192/8075	0.000171274	0.00034644	8.60465e-05	AKT1/CCL2/CXCL8/MAPK1/STAT3	5
hsa05144	Malaria	2020-03-23	50/8075	0.000362591	0.000725181	0.000180116	CCL2/CXCL8/IL1B	3
hsa05010	Alzheimer disease	2020-06-23	369/8075	0.000454925	0.000899741	0.000223472	MAPK8/CASP3/AKT1/MAPK1/PTGS2/IL1B	6
hsa04728	Dopaminergic synapse	2020-04-23	132/8075	0.000474658	0.000928451	0.000230603	MAPK8/FOS/AKT1/MAPK14	4
hsa05134	Legionellosis	2020-03-23	57/8075	0.000534304	0.00103376	0.000256759	CASP3/CXCL8/IL1B	3
hsa04723	Retrograde endocannabinoid signaling	2020-04-23	148/8075	0.000731419	0.00139992	0.000347703	MAPK8/MAPK14/MAPK1/PTGS2	4
hsa05020	Prion disease	2020-05-23	273/8075	0.000868189	0.00164402	0.000408331	MAPK8/CASP3/MAPK14/MAPK1/IL1B	5
hsa04137	Mitophagy - animal	2020-03-23	68/8075	0.000896642	0.00168002	0.000417274	MAPK8/JUN/TP53	3
hsa04920	Adipocytokine signaling pathway	2020-03-23	69/8075	0.00093566	0.00173487	0.000430896	MAPK8/AKT1/STAT3	3
hsa04622	RIG-I-like receptor signaling pathway	2020-03-23	70/8075	0.000975742	0.00179054	0.000444722	MAPK8/CXCL8/MAPK14	3
hsa04115	p53 signaling pathway	2020-03-23	73/8075	0.00110249	0.00200248	0.000497363	CCND1/TP53/CASP3	3
hsa04540	Gap junction	2020-03-23	88/8075	0.00189178	0.00340138	0.000844814	EGF/EGFR/MAPK1	3
hsa05202	Transcriptional misregulation in cancer	2020-04-23	192/8075	0.00192431	0.00342527	0.000850747	TP53/MMP9/CXCL8/MYC	4
hsa04750	Inflammatory mediator regulation of TRP channels	2020-03-23	100/8075	0.00272624	0.00480465	0.00119335	MAPK8/MAPK14/IL1B	3
hsa05146	Amoebiasis	2020-03-23	102/8075	0.00288412	0.00503307	0.00125008	CASP3/CXCL8/IL1B	3
hsa04064	NF-kappa B signaling pathway	2020-03-23	104/8075	0.00304755	0.00526665	0.0013081	CXCL8/PTGS2/IL1B	3
hsa04928	Parathyroid hormone synthesis, secretion and action	2020-03-23	106/8075	0.00321661	0.00550535	0.00136738	FOS/EGFR/MAPK1	3
hsa04931	Insulin resistance	2020-03-23	108/8075	0.00339135	0.00574915	0.00142794	MAPK8/AKT1/STAT3	3
hsa04215	Apoptosis - multiple species	2020-02-23	32/8075	0.0036545	0.00613681	0.00152422	MAPK8/CASP3	2
hsa04725	Cholinergic synapse	2020-03-23	113/8075	0.00385348	0.00641046	0.00159219	FOS/AKT1/MAPK1	3
hsa04670	Leukocyte transendothelial migration	2020-03-23	114/8075	0.0039503	0.00651067	0.00161708	MMP9/MAPK14/MMP2	3
hsa04726	Serotonergic synapse	2020-03-23	115/8075	0.0040486	0.00661147	0.00164211	CASP3/MAPK1/PTGS2	3
hsa04110	Cell cycle	2020-03-23	124/8075	0.0050011	0.00801978	0.0019919	CCND1/TP53/MYC	3
hsa04611	Platelet activation	2020-03-23	124/8075	0.0050011	0.00801978	0.0019919	AKT1/MAPK14/MAPK1	3
hsa04140	Autophagy - animal	2020-03-23	137/8075	0.00659952	0.0103045	0.00255937	MAPK8/AKT1/MAPK1	3
hsa04371	Apelin signaling pathway	2020-03-23	137/8075	0.00659952	0.0103045	0.00255937	CCND1/AKT1/MAPK1	3
hsa04910	Insulin signaling pathway	2020-03-23	137/8075	0.00659952	0.0103045	0.00255937	MAPK8/AKT1/MAPK1	3
hsa04930	Type II diabetes mellitus	2020-02-23	46/8075	0.0074436	0.0115214	0.00286161	MAPK8/MAPK1	2
hsa04261	Adrenergic signaling in cardiomyocytes	2020-03-23	150/8075	0.00847235	0.0130007	0.00322902	AKT1/MAPK14/MAPK1	3
hsa04060	Cytokine-cytokine receptor interaction	2020-04-23	294/8075	0.0088177	0.013415	0.00333193	CCL2/IL4/CXCL8/IL1B	4
hsa04934	Cushing syndrome	2020-03-23	155/8075	0.00926806	0.0139806	0.00347242	CCND1/EGFR/MAPK1	3
hsa04217	Necroptosis	2020-03-23	159/8075	0.00993536	0.0148613	0.00369116	MAPK8/IL1B/STAT3	3
hsa04530	Tight junction	2020-03-23	162/8075	0.0104539	0.0155067	0.00385145	MAPK8/JUN/CCND1	3
hsa04923	Regulation of lipolysis in adipocytes	2020-02-23	57/8075	0.0112625	0.016568	0.00411506	AKT1/PTGS2	2
hsa05168	Herpes simplex virus 1 infection	2020-05-23	498/8075	0.0116456	0.0169911	0.00422014	TP53/CASP3/AKT1/CCL2/IL1B	5
hsa05416	Viral myocarditis	2020-02-23	60/8075	0.012426	0.0179823	0.00446634	CCND1/CASP3	2
hsa04929	GnRH secretion	2020-02-23	64/8075	0.0140558	0.0201769	0.00501141	AKT1/MAPK1	2
hsa05031	Amphetamine addiction	2020-02-23	69/8075	0.0162165	0.0230922	0.0057355	FOS/JUN	2
hsa04520	Adherens junction	2020-02-23	71/8075	0.0171183	0.0241829	0.00600641	EGFR/MAPK1	2
hsa04810	Regulation of actin cytoskeleton	2020-03-23	214/8075	0.0219891	0.0308193	0.00765471	EGF/EGFR/MAPK1	3
hsa04211	Longevity regulating pathway	2020-02-23	89/8075	0.0261544	0.036371	0.00903359	TP53/AKT1	2
hsa04666	Fc gamma R-mediated phagocytosis	2020-02-23	93/8075	0.0283768	0.0391555	0.0097252	AKT1/MAPK1	2
hsa04350	TGF-beta signaling pathway	2020-02-23	94/8075	0.028944	0.039631	0.00984329	MAPK1/MYC	2
hsa04713	Circadian entrainment	2020-02-23	97/8075	0.030673	0.0416778	0.0103517	FOS/MAPK1	2
hsa04640	Hematopoietic cell lineage	2020-02-23	99/8075	0.0318483	0.0429469	0.0106669	IL4/IL1B	2
hsa04061	Viral protein interaction with cytokine and cytokine receptor	2020-02-23	100/8075	0.0324426	0.0432216	0.0107351	CCL2/CXCL8	2
hsa05012	Parkinson disease	2020-03-23	249/8075	0.0325376	0.0432216	0.0107351	MAPK8/TP53/CASP3	3
hsa04916	Melanogenesis	2020-02-23	101/8075	0.0330414	0.0435657	0.0108206	EDN1/MAPK1	2
hsa04152	AMPK signaling pathway	2020-02-23	120/8075	0.0452218	0.0591874	0.0147006	CCND1/AKT1	2
